# Supplementary material for: Accelerated epigenetic aging in newborns with Down syndrome
Source: Aging Cell. 2022 Jun 6;21(7):e13652. doi: 10.1111/acel.13652 (PMC9282838; doi:10.1111/acel.13652)
Supplement: Supplementary file 2 — TABLE S1 Differences in the deconvoluted blood cell proportions between newborns with and without Down syndrome TABLE S2 Associations between Down syndrome and epigenetic aging, using modified epigenetic clock excluding chromosome 21 CpGs or CpGs used in the reference set for the deconvolution of blood cell proportion TABLE S3 Associations between DS‐ALL and epigenetic aging among newborns with Down syndrome TABLE S4 Association between somatic GATA1 mutations and epigenetic aging and epigenetic age acceleration, in blood samples among newborns with Down syndrome TABLE S5 Association between somatic GATA1 mutations and epigenetic aging and epigenetic age acceleration, in blood samples among newborns with Down syndrome, using modified epigenetic clock excluding chromosome 21 CpGs or CpGs used in the reference set for the deconvolution of blood cell proportion TABLE S6 Associations between Down syndrome and three epigenetic gestational age clocks TABLE S7 Associations between Down syndrome and epigenetic gestational age acceleration (DNAmAA) derived from three epigenetic gestational age clocks [file ACEL-21-e13652-s003.xlsx]

## Sheet: TableS1
Table S1. Differences in the deconvoluted blood cell proportions between newborns with and without Down syndrome.
Blood cell type	DS (n = 346)		non-DS (n = 567)		obs (linear regression)	estimate (95% CI)	P-value*
	Median (IQR)	Mean (SD)	Median (IQR)	Mean (SD)
Bcell	0.0046(0.0159)	0.0101(0.0134)	0.0385(0.0287)	0.0405(0.0217)	834	-0.0267(-0.0307,-0.0227)	7.77375e-36
CD4T	0.1063(0.0933)	0.1159(0.0726)	0.1667(0.0765)	0.1747(0.0588)	834	-0.0803(-0.0881,-0.0725)	8.58846e-74
CD8T	0.0510(0.0365)	0.0553(0.0301)	0.0286(0.0277)	0.0312(0.0220)	834	0.0146( 0.0098, 0.0194)	4.32033e-09
Gran	0.6479(0.2079)	0.5963(0.1826)	0.6602(0.1090)	0.6521(0.0850)	834	-0.1498(-0.1698,-0.1297)	3.39295e-43
Mono	0.0675(0.0472)	0.0689(0.0384)	0.0800(0.0346)	0.0825(0.0275)	834	-0.0380(-0.0444,-0.0316)	6.51765e-29
NK	0.0236(0.0248)	0.0268(0.0229)	0.0000(0.0033)	0.0036(0.0087)	834	0.0114( 0.0083, 0.0144)	5.99767e-13
nRBC	0.0000(0.1190)	0.1085(0.2142)	0.0000(0.0000)	0.0044(0.0164)	834	0.2516( 0.2271, 0.2761)	1.11268e-73
Analysis performed on the additional samples that were not included in Muskens et al. (2021)
Blood cell type	DS (n = 150)		non-DS (n = 132)		obs (linear regression)	estimate (95% CI)	P-value*
	Median (IQR)	Mean (SD)	Median (IQR)	Mean (SD)
Bcell	0.0074(0.0219)	0.0130(0.0157)	0.0413(0.0306)	0.0427(0.0240)	247	-0.0215(-0.0283,-0.0148)	1.82611e-09
CD4T	0.1067(0.0972)	0.1123(0.0702)	0.1759(0.0744)	0.1808(0.0621)	247	-0.0750(-0.0890,-0.0610)	2.59605e-21
CD8T	0.0553(0.0326)	0.0588(0.0276)	0.0294(0.0308)	0.0318(0.0216)	247	0.0244( 0.0162, 0.0325)	1.74361e-08
Gran	0.6479(0.1934)	0.6011(0.1700)	0.6624(0.1140)	0.6423(0.0891)	247	-0.1295(-0.1660,-0.0930)	3.61983e-11
Mono	0.0636(0.0478)	0.0670(0.0376)	0.0799(0.0344)	0.0823(0.0297)	247	-0.0291(-0.0400,-0.0183)	3.19899e-07
NK	0.0235(0.0287)	0.0280(0.0251)	0.0000(0.0057)	0.0051(0.0117)	247	0.0150( 0.0084, 0.0216)	1.1679e-05
nRBC	0.0000(0.1257)	0.0987(0.1955)	0.0000(0.0000)	0.0030(0.0094)	247	0.1960( 0.1500, 0.2420)	6.53162e-15
*P values were computed from linear regression models adjusting for sex, gestational age, age at DBS collection, birth weight, batch, and 10 EPISTRUCTURE PCs.

## Sheet: TableS2
Table S2. Associations between Down syndrome and epigenetic aging, using modified epigenetic clock excluding chromosome 21 CpGs or CpGs used in the reference set for the deconvolution of blood cell proportion.
Model (n)	DNAmSkinBloodClock		DNAmAA for DNAmSkinBloodClock
	estimate (95% CI)	P-value	estimate (95% CI)	P-value
base model (834)	0.2802(0.2509-0.3095)	1.42558e-65	0.2819(0.2528-0.3110)	5.30424e-67
full model (834)	0.1987(0.1617-0.2357)	2.2468e-24	0.1959(0.1593-0.2325)	3.05113e-24
full model* (783)	0.1081(0.0791-0.1371)	6.91759e-13	0.1046(0.0758-0.1333)	2.23075e-12
full model** (680)	0.1463(0.1088-0.1838)	7.57231e-14	0.1467(0.1094-0.1841)	4.98759e-14
Base model is linear regression for DNAmSkinBloodClock or DNAmAA (DNAmSkinBlookClock) as a function of DS status, adjusting for sex, chronological age (chronological age was not adjusted for DNAmAA), birth weight, EPISTRUCTURE PCs (9 PCs in the model for DNAmSkinBloodClock and 10 PCs in the model for DNAmAA), and batch.
Full model additionally adjusted for blood cell proportions.
* full model in subjects without high nRBC.
** full model in DS newborns that were found to be GATA1 mutation wildtype and non-DS newborns.

## Sheet: TableS3
Table S3. Associations between DS-ALL and epigenetic aging among newborns with Down syndrome.
Model (n)	DNAmSkinBloodClock		DNAmAA for DNAmSkinBloodClock
	estimate (95% CI)	P-value	estimate (95% CI)	P-value
base model (293)	-0.0286(-0.0937,0.0366)	0.391151	-0.0290(-0.0940,0.0361)	0.383506
full model (293)	-0.0291(-0.0815,0.0233)	0.277393	-0.0279(-0.0806,0.0247)	0.299337
full model* (243)	0.0057(-0.0212,0.0326)	0.677677	0.0052(-0.0225,0.0329)	0.712705
Base model is linear regression for DNAmSkinBloodClock or DNAmAA (DNAmSkinBlookClock) as a function of DS status, adjusting for sex, chronological age (chronological age was not adjusted for DNAmAA), birth weight, EPISTRUCTURE PCs (9 PCs in the model for DNAmSkinBloodClock and 8 PCs in the model for DNAmAA), and batch.
Full model additionally adjusted for blood cell proportions.
* full model in subjects without high nRBC.

## Sheet: TableS4
Table S4. Association between somatic GATA1 mutations and epigenetic aging and epigenetic age acceleration, in blood samples among newborns with Down syndrome.
Model (n)	GATA1 mutation	DNAmSkinBloodClock			DNAmAA for DNAmSkinBloodClock
		estimate (95% CI)	P-value	AA for GATA1 mutation*	estimate (95% CI)	P-value	AA for GATA1 mutation*
base model (164)	yes/no	0.3748(0.2449-0.5048)	7.28553e-08	374.8358	0.3885(0.2637-0.5133)	8.5201e-09	388.4918
full model (164)	yes/no	0.1441(0.0291-0.2592)	0.0152289	144.1226	0.1447(0.0384-0.2511)	0.00852307	144.7073
base model (25)	VAF	1.6651(1.3419-1.9882)	1.33883e-08	166.5063	1.6294(1.2581-2.0008)	8.62055e-08	162.9424
full model (25)	VAF	1.7805(0.8219-2.7392)	0.00388553	178.0532	1.5390(0.4679-2.6100)	0.0155675	153.8970
Base model is linear regression for DNAmSkinBloodClock or DNAmAA (DNAmSkinBlookClock) as a function of GATA1 mutation/VAF, adjusting for sex, chronological age (chronological age was not adjusted for DNAmAA), birth weight, EPISTRUCTURE PCs (2 PCs in the model for DNAmSkinBloodClock as a function of GATA1 mutation/VAF and in the model for DNAmAA as a function of GATA1 VAF, and 8 PCs in the model f…
Full model additionally adjusted for blood cell proportions.
*AA calculated for presence/absence of GATA1 mutation or for every 10% increase in mutation VAF.
AA: age acceleration; VAF: variant allele fraction.

## Sheet: TableS5
Table S5.Association between somatic GATA1 mutations and epigenetic aging and epigenetic age acceleration, in blood samples among newborns with Down syndrome, using modified epigenetic clock excluding chromosome 21 CpGs or CpGs used in the reference set for the deconvolution of blood cell proportion.
Model (n)	GATA1 mutation	DNAmSkinBloodClock		DNAmAA for DNAmSkinBloodClock
		estimate (95% CI)	P-value	estimate (95% CI)	P-value
base model (164)	yes/no	0.2839(0.1845-0.3832)	9.52527e-08	0.2957(0.2007-0.3906)	8.41008e-09
full model (164)	yes/no	0.1092(0.0210-0.1974)	0.0164087	0.1112(0.0302-0.1922)	0.00797245
base model (25)	VAF	1.2594(1.0161-1.5027)	1.25001e-08	1.2333(0.9558-1.5107)	7.13644e-08
full model (25)	VAF	1.3132(0.5899-2.0365)	0.00448565	1.1392(0.3421-1.9363)	0.016013
Base model is linear regression for DNAmSkinBloodClock or DNAmAA (DNAmSkinBlookClock) as a function of GATA1 mutation/VAF, adjusting for sex, chronological age (chronological age was not adjusted for DNAmAA), birth weight, EPISTRUCTURE PCs (2 PCs in the model for DNAmSkinBloodClock as a function of GATA1 mutation/VAF and in the model for DNAmAA as a function of GATA1 VAF, and 8 PCs in the model f…
Full model additionally adjusted for blood cell proportions.
AA: age acceleration; VAF: variant allele fraction.

## Sheet: TableS6
Table S6. Associations between Down syndrome and three epigenetic gestational age clocks.
Model (n)	Haftorn clock		Knight clock		Bohlin clock
	estimate (95% CI)	P-value	estimate (95% CI)	P-value	estimate (95% CI)	P-value
base model (846)	-8.4425(-10.0275,-6.8575)	4.67362e-24	-16.4504(-18.4976,-14.4033)	4.27783e-49	-3.1311(-4.6488,-1.6133)	5.76086e-05
full model (846)	-8.3574(-10.6057,-6.1090)	7.50663e-13	-13.0971(-15.8109,-10.3833)	3.15591e-20	-2.2924(-4.3795,-0.2054)	0.031618
full model* (791)	-6.5299(-9.1777,-3.8821)	1.61902e-06	-11.0918(-14.5548,-7.6288)	5.73976e-10	-1.7672(-4.2451,0.7108)	0.162582
full model** (682)	-6.5207(-9.2927,-3.7487)	4.8232e-06	-11.1266(-14.5797,-7.6735)	4.94887e-10	-1.1194(-3.7566,1.5177)	0.405722
Base model is linear regression for each gestational age clock as a function of DS, adjusting for sex, gestational age, birth weight, 9 EPISTRUCTURE PCs, and batch.
Full model additionally adjusted for blood cell proportions.
* full model in subjects without high nRBC.
** full model in DS newborns that were found to be GATA1 mutation wildtype and non-DS newborns.

## Sheet: TableS7
Table S7. Associations between Down syndrome and epigenetic gestational age acceleration (DNAmAA) derived from three epigenetic gestational age clocks.
Model (n)	DNAmAA for Haftorn clock		DNAmAA for Knight clock		DNAmAA for Bohlin clock
	estimate (95% CI)	P-value	estimate (95% CI)	P-value	estimate (95% CI)	P-value
base model (846)	-1.4261(-3.0764,0.2241)	0.0906778	-5.0590(-7.1688,-2.9492)	3.04898e-06	-3.3756(-4.9526,-1.7986)	3.01799e-05
full model (846)	-0.5534(-2.9236,1.8168)	0.647347	-0.7939(-3.6459,2.0582)	0.585508	-1.8052(-4.0065,0.3962)	0.108388
full model* (791)	1.2705(-1.6543,4.1953)	0.394816	1.0243(-2.6744,4.7230)	0.587431	-1.2843(-4.0194,1.4508)	0.357675
full model** (682)	1.4974(-1.4710,4.4659)	0.323163	1.3194(-2.3232,4.9619)	0.477995	-0.4425(-3.2564,2.3715)	0.758046
Base model is linear regression for DNAmAA derived from the gestational age clocks as a function of DS, adjusting for sex, birth weight, EPISTRUCTURE PCs (9 PCs in the model for DNAmAA derived from the Haftorn and the Bohlin clocks, and 8 PCs in the model for DNAmAA derived from the Knight clock), and batch.
Full model additionally adjusted for blood cell proportions.
* full model in subjects without high nRBC.
** full model in DS newborns that were found to be GATA1 mutation wildtype and non-DS newborns.
