# Supplementary material for: Accelerated epigenetic aging in newborns with Down syndrome
Source: Aging Cell. 2022 Jun 6;21(7):e13652. doi: 10.1111/acel.13652 (PMC9282838; doi:10.1111/acel.13652)
Supplement: Supplementary file 3 — DATA S1 [file ACEL-21-e13652-s001.xlsx]

## Sheet: Xu_et_al_SupplementalDataset_Re
beadPosition	subjectId	DS_status	ALL_status	Sex	Ethnicity	Plate	Gestational_age_days	Age_at_blood_collection_hours	Chronological_age_days	Birthweight_g	GATA1_Mutation	GATA1_Mutation_VAF	CD8T	CD4T	NK	Bcell	Mono	Gran	nRBC	nRBC_high	epi1	epi2	epi3	epi4	epi5	epi6	epi7	epi8	epi9	epi10	DNAmSkinBloodClock	DNAmAge	AgeAcceleration_DNAmSkinBloodClock	AgeAcceleration_DNAmAge	DNAmSkinBloodClock_excludingchr21IDOL	DNAmAge_excludingchr21IDOL	AgeAcceleration_DNAmSkinBloodClock_excludingchr21IDOL	AgeAcceleration_DNAmAge_excludingchr21IDOL	Haftorn_clock	Knight_clock	Bohlin_clock	AgeAcceleration_Haftorn	AgeAcceleration_Knight	AgeAcceleration_Bohlin	Median_log2copyratio_chr21
202060330090_R05C01	198036	DS	case	M	Hispanic	4	263	15	263.625	3062	n/a	n/a	0.139574	0.219784	0.0562093	0.0357026	0.0395826	0.433819	0.002531	not high	5.51998	-3.57389	6.5654	-0.765021	-7.36497	-2.16648	-0.424989	-0.906484	-1.06022	-0.214774	-0.21596	-0.0788413	0.193124	-0.129854	-0.391993	0.0149143	0.149752	-0.111494	265.998	253.168	269.711	-1.78581	-7.74211	-3.73672	0.208807
202148010001_R08C01	198026	DS	control	M	Other	5	197	82	200.417	810	n/a	n/a	0.0314919	0.0330848	0.075788	0.0615707	0.0160863	0.796308	0.0150939	not high	-3.24379	-13.1084	-6.97493	6.28266	-4.45475	3.10935	-19.1735	-18.0795	6.92497	4.11029	-0.453498	-0.239621	0.0215687	-0.163298	-0.597587	-0.219082	0.00107233	-0.195164	220.125	224.352	233.575	-20.4783	-7.84538	-14.9376	0.254035
202060330090_R01C01	198366	DS	control	F	White	4	293	52	295.167	3341	No	0	0.0383591	0.12929	0.0311266	0.00793564	0.0863288	0.669151	0.00928667	not high	-9.07262	1.83103	-10.6245	-1.36544	-2.30578	-2.93698	5.60728	-0.543981	-0.674871	1.93648	-0.176407	0.103275	0.199751	-0.0112799	-0.352794	0.195824	0.160549	-0.00559794	280.841	283.259	285.867	0.701429	9.29824	1.08484	0.230579
202060330090_R02C01	198433	DS	case	F	Hispanic	4	304	51	306.125	3950	n/a	n/a	0.0179572	0.12184	0.00972588	0.0203697	0.108138	0.705305	0	not high	-1.86955	-9.09018	-0.332514	0.259579	0.0499352	-3.92356	1.07892	3.51068	-1.01459	9.10302	-0.295922	0.00474048	0.0687968	-0.13189	-0.436315	0.143735	0.0671612	-0.0837488	282.024	289.873	284.609	-2.64519	11.1268	-4.32918	0.0772523
202060330090_R08C01	880930	non-DS	control	F	Other	4	274	15	274.625	2852	n/a	n/a	0	0.186816	0.00166828	0.0550584	0.079951	0.691867	0.00510751	not high	2.06919	-1.12023	6.15249	13.5592	2.14514	-0.312089	-7.63977	3.66166	9.60754	1.31386	-0.556625	-0.140839	-0.159023	-0.214012	-0.657572	-0.0842429	-0.125732	-0.236812	277.922	271.029	272.25	-0.531537	-5.01535	-4.28882	0.00272531
202060330085_R01C01	198443	DS	control	F	Other	3	248	16	248.667	1444	No	0	0.0105946	0.00326691	-1.83873e-19	-1.04956e-19	-3.6611e-19	0	0.992207	high	-1.63534	0.126711	-10.5644	1.75821	-6.08015	3.70211	3.78194	0.38723	0.479	1.94054	-0.12612	0.273393	0.298579	0.252515	-0.29757	0.364837	0.257644	0.274004	243.078	222.199	247.385	-18.5288	-32.1853	-20.3965	0.281052
202053820102_R06C01	198048	DS	control	F	Hispanic	1	261	26	262.083	2610	No	0	0.0597436	0.0722888	0.0199181	0.0398318	0.0306895	0.778748	0	not high	-17.7291	-10.0481	13.4702	-6.02776	1.53856	-0.90445	-3.49676	-1.14672	6.85252	5.51013	-0.362632	-0.178301	0.0480615	-0.226207	-0.496758	-0.10289	0.0463749	-0.225631	267.59	258.32	277.401	0.6297	-1.71939	4.70862	0.234382
202060330090_R03C01	74754	non-DS	case	F	White	4	279	24	280	3119	n/a	n/a	0.0198962	0.0985955	0	0.0439847	0.0459125	0.78111	0	not high	6.55372	-9.09682	-14.264	-3.85268	3.56904	-0.284415	-4.28636	2.14986	4.28233	2.51986	-0.416508	0.204979	-0.0245175	0.120978	-0.553274	0.271653	-0.0262743	0.106301	277.689	277.945	277.168	-2.82416	-0.27472	-1.26032	-0.00492297
202060330090_R04C01	388583	non-DS	control	F	White	4	282	23	282.958	3220	n/a	n/a	0.016959	0.140755	0	0.0181171	0.0542111	0.752517	0	not high	7.92743	-3.86437	-11.6704	-3.09607	-0.562025	1.66806	0.636158	5.85393	4.61303	1.28649	-0.460726	0.099226	-0.0718237	0.0092655	-0.58534	0.187479	-0.0610035	0.0150917	280.858	283.171	280.79	-0.890787	3.64575	1.22868	0.00449826
202148010001_R07C01	34640	non-DS	control	F	Hispanic	5	243	24	244	3487	n/a	n/a	0.0182404	0.168335	0	0.031889	0.0877391	0.699851	0	not high	-0.148827	-4.59813	10.8598	2.43739	5.5368	0.473328	-2.52532	5.06136	-0.642915	3.51134	-0.487244	-0.123847	-0.0576736	-0.135324	-0.591184	-0.0165332	-0.0317689	-0.0962678	286.501	287.152	284.726	20.8141	24.5936	19.8995	0.00649879
202060330085_R08C01	701390	non-DS	case	F	White	3	266	12	266.5	3042	n/a	n/a	0.0106869	0.152572	0	0.0148099	0.108051	0.707492	0	not high	4.9003	-1.40254	-9.52224	1.02661	-2.38719	-6.21028	-2.18869	-1.5707	3.72977	1.13456	-0.427414	0.248526	-0.0213311	0.191721	-0.562569	0.311893	-0.0234133	0.178648	273.466	270.469	273.029	-1.69291	-2.09587	-0.487543	0.00647269
202148010014_R07C01	198052	DS	control	F	White	6	265	29	266.208	2110	No	0	0.0220193	0.105542	0.0386486	0.0020832	0.0642803	0.754961	0	not high	-17.2425	-1.17378	-8.73981	-3.81072	4.82923	2.70824	-4.97002	1.73078	1.99846	8.78325	-0.314115	0.188054	0.0922725	0.131837	-0.45455	0.298566	0.0848687	0.166015	259.07	275.306	267.746	-9.53816	13.5264	-6.45805	0.227962
202053820141_R08C01	947464	non-DS	control	F	Other	2	269	12	269.5	3200	n/a	n/a	0.0465423	0.427629	0.0156235	0.042556	0.117659	0.3639	3.46945e-18	not high	2.84353	25.8113	6.4545	9.38826	-0.419748	14.6626	11.9003	-2.56505	14.7246	-0.878516	-0.485619	-0.0190631	-0.0826676	-0.0819112	-0.613478	0.0435057	-0.0770239	-0.0968745	287.137	274.64	282.785	10.7422	0.769959	8.13539	0.00442045
202060330085_R04C01	310713	non-DS	case	F	White	3	270	14	270.583	3770	n/a	n/a	-7.12752e-19	0.124502	0	0.0174133	0.0507912	0.803282	0	not high	2.14601	-4.87743	-6.09637	-0.717877	3.28518	-1.39362	-3.13989	0.440059	5.47507	0.648539	-0.450746	0.0236772	-0.0489253	-0.0413533	-0.566484	0.122575	-0.0310046	-0.0203818	279.247	275.899	277.145	2.44012	1.59424	2.11691	0.009232
202053820102_R07C01	547573	non-DS	control	F	Hispanic	1	270	21	270.875	3551	n/a	n/a	0.00998997	0.186623	0.00118032	0.0502616	0.0849176	0.640262	0.0358737	not high	7.25803	-1.12496	9.42519	-0.273133	0.123382	-3.49912	0.915576	-2.01647	4.05064	7.533	-0.406526	-0.100594	-0.00501029	-0.166212	-0.542054	-0.0266691	-0.00683712	-0.170319	275.685	273.443	274.441	-1.12107	-0.861415	-0.586183	0.00645915
202060330085_R05C01	198267	DS	case	F	n/a	3	n/a	n/a	n/a	n/a	n/a	n/a	0.0600269	0.106535	0.0125675	0	0.0134837	0.746445	0.0302511	not high	-11.0295	-2.67974	-6.8462	-1.71893	-2.77424	-5.64905	3.60568	0.879863	6.89804	-0.0144178	-0.0393424	0.159822	n/a	n/a	-0.252928	0.247714	n/a	n/a	278.459	278.382	282.163	n/a	n/a	n/a	0.235633
202148010014_R04C01	729382	non-DS	control	F	Hispanic	6	238	106	242.417	1843	n/a	n/a	0.0373241	0.306022	0	0.0466785	0.166602	0.418798	0	not high	4.71099	17.3136	-0.692705	-1.13403	-0.230429	1.19051	-3.11303	-1.11341	-0.34158	-3.76269	-0.439976	-0.168686	-0.00875281	-0.176973	-0.575042	-0.13088	-0.0142007	-0.206849	255.752	248.689	257.368	-7.87593	-11.6945	-5.56964	0.00372295
202148010001_R02C01	249189	non-DS	control	F	Hispanic	5	277	30	278.25	3430	n/a	n/a	0.035925	0.125099	0	0.0530306	0.0628545	0.702738	0	not high	1.51785	-6.24642	1.74794	-4.11767	-1.4344	-2.86798	6.08916	2.47741	-0.185213	-3.24104	-0.273375	0.213231	0.120442	0.132756	-0.414895	0.303514	0.113681	0.142324	283.928	278.733	281.67	4.23882	1.38264	3.99743	0.00233058
202148010014_R02C01	544547	non-DS	control	F	Hispanic	6	267	18	267.75	4100	n/a	n/a	0.0510114	0.144522	0	0.0663437	0.06529	0.657405	0	not high	2.57754	-2.12041	11.116	-2.34075	3.02909	-4.56942	4.68023	-2.76761	0.111949	2.02217	-0.506279	-0.0718083	-0.101501	-0.131131	-0.614931	-0.0188892	-0.0769006	-0.155107	276	267.828	274.207	0.429421	-5.17191	0.313081	0.00339434
202053820102_R03C01	536341	non-DS	case	F	Hispanic	1	274	60	276.5	3751	n/a	n/a	0.0194728	0.181022	0	0.0635075	0.0890906	0.623166	0	not high	8.44411	-4.70395	1.0852	-0.889444	-3.39574	1.10862	6.48397	0.0283779	5.35086	-2.08068	-0.325157	0.195893	0.0704866	0.118943	-0.465252	0.305094	0.0648994	0.148066	283.897	277.543	279.439	5.44319	1.49852	2.90032	0.000549202
202060330085_R03C01	927377	non-DS	control	F	Hispanic	3	282	40	283.667	3095	n/a	n/a	0.019247	0.167045	0	0.051109	0.093659	0.645136	0	not high	5.29798	-1.58562	1.90007	-6.05255	-2.9564	-3.52224	6.09357	4.53623	3.1608	-1.38029	-0.333129	0.105722	0.0550341	0.0143349	-0.477915	0.189527	0.0457834	0.0154546	287.148	290.799	287.834	5.39941	11.2742	8.27316	0.00296899
202148010001_R03C01	705153	non-DS	case	F	White	5	266	26	267.083	3997	n/a	n/a	0.0289543	0.152867	0	0.0418123	0.0828979	0.668401	0.0053649	not high	4.94082	1.29552	-8.96778	-0.833687	8.09203	-2.29199	1.20997	7.23059	-2.65035	0.268073	-0.437304	0.157109	-0.0318298	0.0991291	-0.546723	0.282634	-0.00809287	0.148001	278.301	276.698	278.55	3.1414	4.13354	5.03383	0.0018302
202060330085_R07C01	198441	DS	control	F	Other	3	278	92	281.833	3963	No	0	0.0401258	0.186069	0.034696	0	0.125183	0.619729	6.93889e-18	not high	-21.0293	7.91653	-3.27202	0.190124	2.59178	-1.16533	-3.37671	2.12369	4.12238	-1.56156	-0.244487	0.207019	0.145589	0.119325	-0.406724	0.313907	0.118625	0.144195	269.646	270.237	278.435	-4.3163	2.80196	-0.680273	0.233414
202148010014_R06C01	198420	DS	control	F	Hispanic	6	n/a	64	n/a	2990	No	0	0.0173215	0.142098	0.0219829	0.00295446	0.0599967	0.748025	0	not high	-17.4472	-1.36175	-2.41512	2.26504	-2.35683	-5.43376	3.78063	-2.56021	-1.57118	-0.156366	-0.342382	0.088795	n/a	n/a	-0.475459	0.215481	n/a	n/a	263.512	264.139	272.258	n/a	n/a	n/a	0.231888
202053820102_R01C01	198106	DS	case	M	White	1	254	41	255.708	2948	n/a	n/a	0.0580393	0.0777426	0.0291795	0.0111565	0.0960556	0.714399	0	not high	-14.1796	-0.887696	-11.6166	2.35539	-5.75158	-1.98825	1.72651	-1.48497	1.95852	-0.110388	-0.270127	0.173988	0.147221	0.138924	-0.424947	0.282821	0.123926	0.175241	263.292	255.957	272.454	-0.785958	-1.03768	2.40577	0.228973
202053820141_R03C01	893849	non-DS	control	F	Hispanic	2	254	26	255.083	3884	n/a	n/a	0.0254217	0.140606	0.00144467	0.033169	0.105616	0.690633	0	not high	4.78111	-2.20188	3.1663	-5.36144	-1.56451	2.46952	-2.86148	1.00243	3.9957	5.52846	-0.417565	0.166205	0.00043612	0.1324	-0.551082	0.247894	-0.00164601	0.1418	284.044	288.021	284.877	13.827	20.6768	15.8947	0.00703163
202053820141_R01C01	198513	DS	control	M	Hispanic	2	229	136	234.667	1212	n/a	n/a	0.109005	0.130141	0.0221939	0.00598578	0.147378	0.569637	0	not high	-7.0271	0.69706	8.0656	-5.13493	-6.19118	6.25475	-6.10719	-5.11155	1.1785	4.48232	-0.395363	0.000783313	0.0439512	0.00810841	-0.548709	0.0559341	0.019111	-0.00160346	242.919	241.764	254.126	-10.8632	-4.35432	-6.47691	0.236955
202060330090_R06C01	117170	non-DS	control	M	White	4	273	62	275.583	3885	n/a	n/a	0.0261261	0.141538	0.00780073	0.0405894	0.0181726	0.754477	0	not high	6.43372	-6.31057	-9.8343	-0.805961	-2.92904	1.88906	-4.76933	0.24044	6.37289	0.551444	-0.366776	0.159197	0.0298247	0.0840936	-0.518243	0.23137	0.012734	0.0765219	277.429	269.302	270.869	-0.613362	-6.30798	-5.29205	0.00138579
202053820102_R08C01	198398	DS	case	M	White	1	n/a	53	n/a	3544	n/a	n/a	0.0500821	0.114073	0.0230763	0	0.0558811	0.759191	0	not high	-13.5483	-2.40544	-14.96	-5.8705	-8.20942	4.30855	-4.05988	2.03006	11.1725	2.2978	-0.274667	0.291327	n/a	n/a	-0.443843	0.42131	n/a	n/a	277.01	273.82	282.773	n/a	n/a	n/a	0.26577
202053820102_R04C01	455295	non-DS	case	M	White	1	252	52	254.167	2296	n/a	n/a	0.0264439	0.219329	0.00409992	0.0424986	0.0667777	0.628986	-1.73472e-18	not high	8.36341	2.32766	-7.23415	-0.000394602	-4.99276	-3.38226	-3.70548	-6.03552	0.967607	2.55905	-0.426354	0.0216449	-0.00739643	-0.0103136	-0.566368	0.0581099	-0.0161069	-0.0458036	265.291	264.677	261.594	-4.10218	-1.79681	-6.63291	-0.00323879
202148010001_R01C01	725404	non-DS	control	M	Hispanic	5	257	24	258	3035	n/a	n/a	0.00917028	0.0752899	3.46945e-18	0.0559088	0.130665	0.712758	0	not high	6.10153	-13.9162	12.3284	-7.57389	-1.66796	-0.710442	1.16668	-2.16615	-1.70217	2.28821	-0.261624	0.324284	0.153332	0.284603	-0.416548	0.463374	0.130262	0.350344	285.518	279.188	287.561	14.0651	10.5392	17.4451	0.00333664
202053820102_R02C01	863186	non-DS	control	M	Other	1	272	22	272.917	4508	n/a	n/a	0.0106175	0.12269	0	0.0371672	0.0488806	0.777163	0	not high	8.80872	-9.88934	-6.30831	5.84249	-3.78929	1.58845	0.212489	-2.46371	2.66043	4.20518	-0.507663	0.24861	-0.108278	0.178879	-0.626698	0.299637	-0.0933196	0.151131	277.456	261.605	273.314	-0.173812	-13.5694	-2.46876	-0.00125054
202060330090_R07C01	512859	non-DS	control	M	White	4	285	23	285.958	3050	n/a	n/a	0.00782448	0.20178	0	0.00808022	0.0857134	0.680116	0	not high	3.22296	2.01676	-10.8318	-0.39641	0.959804	-2.81996	-3.1829	6.07355	4.98323	1.00476	-0.423298	0.141237	-0.0375277	0.0452331	-0.56535	0.178584	-0.0437151	-0.000938627	279.617	270.713	277.649	-3.36666	-10.1169	-3.0456	0.000646615
202060330085_R02C01	618823	non-DS	control	M	White	3	268	20	268.833	2752	n/a	n/a	0.0131831	0.243667	0.00492369	0.047308	0.0445432	0.644679	-3.46945e-18	not high	6.55973	9.94651	-7.79252	-0.42344	0.846305	-0.862925	-6.35414	-2.88033	5.84731	1.41837	-0.49094	-0.00769557	-0.0872932	-0.0692006	-0.606515	0.0546234	-0.0694599	-0.0841713	272.73	275.501	267.875	-3.25327	2.06618	-6.39652	0.00520083
202060330085_R06C01	198474	DS	control	M	Hispanic	3	250	125	255.208	2884	No	0	0.0796306	0.139378	0.107895	0.0124791	0.117503	0.53261	0	not high	-13.5079	6.7031	4.81811	-2.65725	-2.73824	5.78429	-3.12122	-1.99706	0.701076	4.65799	-0.24355	0.179671	0.17432	0.145614	-0.421683	0.281413	0.12764	0.175022	275.364	268.384	283.365	12.9332	13.1296	14.8281	0.232045
202053820141_R07C01	198246	DS	case	M	Hispanic	2	266	n/a	n/a	2353	n/a	n/a	0.0494027	0.194951	0.0284642	8.67362e-19	0.0752008	0.648014	0	not high	-11.6858	3.33264	3.43086	-1.21034	-2.43575	-3.0518	-2.60267	-2.81642	8.07302	0.045603	-0.44834	-0.0403452	n/a	n/a	-0.568068	0.0521075	n/a	n/a	260.152	256.32	265.963	-8.86764	-5.89515	-8.61828	0.239593
202053820102_R05C01	547375	non-DS	control	M	Hispanic	1	280	16	280.667	4035	n/a	n/a	0.056014	0.236969	0	0.0717715	0.0834178	0.5484	-3.46945e-18	not high	2.81397	10.6659	0.825592	-4.77104	-4.03798	3.03415	-0.890582	-2.40939	4.31887	-1.78083	-0.447083	0.21648	-0.0557887	0.131136	-0.577302	0.253571	-0.050902	0.0866333	286.763	275.031	283.287	5.83818	-3.62434	4.48173	0.00602599
202053820141_R06C01	545606	non-DS	control	M	Other	2	297	24	298	3856	n/a	n/a	0.029555	0.0769871	0	0.0384507	0.0648646	0.795043	0	not high	1.78917	-15.4405	6.45345	19.776	-8.03835	-5.82055	0.143213	2.48571	2.9752	1.08199	-0.508049	-0.00536283	-0.134848	-0.125625	-0.619592	0.0681749	-0.108799	-0.139986	278.784	283.923	277.274	-9.14214	-2.12708	-7.95489	0.00481221
202053820141_R02C01	267616	non-DS	control	M	White	2	283	27	284.125	3941	n/a	n/a	0.0531001	0.194158	0	0.0121697	0.043695	0.682652	0	not high	7.5273	4.45071	-0.41077	-0.0588705	-7.27756	0.591456	0.991591	7.51805	4.33277	7.37255	-0.376533	0.143604	0.0111509	0.0512934	-0.524135	0.213315	-0.000849313	0.0381523	291.109	286.755	291.341	8.9485	6.79505	11.4022	0.00612503
202148010014_R08C01	613920	non-DS	control	M	Hispanic	6	263	29	264.208	2665	n/a	n/a	0.0106722	0.189566	-2.40198e-20	0.0404613	0.054872	0.695973	-1.73472e-18	not high	3.45474	-3.03042	3.20699	-4.88993	-0.93585	1.00249	-2.90279	-0.652339	3.77658	-1.66849	-0.492395	0.0668724	-0.08392	0.0146845	-0.607539	0.125456	-0.0663193	-0.00233899	277.432	283.836	277.276	3.50852	12.5767	4.89352	0.00330613
202053820141_R04C01	195426	non-DS	control	M	Hispanic	2	287	25	288.042	3785	n/a	n/a	0.0335206	0.095088	0	0.0483276	0.131889	0.687834	0.0037235	not high	6.27478	-11.3124	4.16888	-5.64677	-2.58923	0.786982	-0.878532	-0.4485	6.02338	-0.792986	-0.441586	0.266075	-0.0579905	0.165874	-0.562864	0.340444	-0.0431053	0.155967	287.115	292.217	283.756	3.30712	10.5167	2.3058	0.00393529
202148010001_R04C01	198066	DS	control	M	Other	5	254	29	255.208	2252	yes	0.0108	0.0782102	0.138972	0.0319703	0.0108193	0.0569174	0.674153	0	not high	-12.4754	-1.67372	2.15491	0.164738	-2.83225	16.931	3.02139	-4.12332	-2.90142	1.92351	-0.226519	0.396565	0.191351	0.362508	-0.392487	0.518311	0.156836	0.411921	264.269	261.934	273.523	0.191462	4.93983	3.47517	0.230521
202148010014_R05C01	499451	non-DS	control	M	Other	6	282	33	283.375	2975	n/a	n/a	0.0230969	0.11525	-6.17143e-21	0.011742	0.0265025	0.806124	0	not high	4.09068	-9.60391	6.54048	11.5486	2.1081	6.08254	-5.62225	11.776	-2.93792	0.182989	-0.406817	0.247174	-0.0183493	0.156374	-0.530124	0.309573	-0.00616336	0.136195	290.363	288.956	288.881	8.61424	9.43065	9.32015	-0.0016108
202148010014_R01C01	198118	DS	case	M	Hispanic	6	296	14	296.583	3311	n/a	n/a	0.0365622	0.0999556	0	0.00381682	0.0471351	0.579348	0.187718	high	8.33024	1.07203	6.08016	-2.3431	-1.44769	7.28309	-3.44153	-1.46078	-3.16615	4.93171	-0.121406	0.417452	0.253273	0.300043	-0.318604	0.499827	0.193464	0.295036	271.69	263.831	274.883	-9.68449	-11.4349	-11.0333	0.235511
202053820141_R05C01	806741	non-DS	control	M	White	2	271	37	272.542	3515	n/a	n/a	0.0171758	0.192919	0	0.0408394	0.0959766	0.636082	0	not high	6.54832	-0.758474	-11.4683	0.456809	-9.72671	-3.42148	4.16216	2.57957	4.24719	5.15926	-0.435921	0.221248	-0.0361451	0.152272	-0.568026	0.295813	-0.0343098	0.148199	281.707	277.973	280.261	4.48826	3.23305	4.85574	0.00552555
202148010014_R03C01	198384	DS	case	M	Hispanic	6	286	0	286	2495	n/a	n/a	0.0322645	0.0387181	0	-7.20704e-19	0.0144949	0.119168	0.77438	high	-3.78357	7.95285	2.34927	0.656888	-1.68118	-2.84264	-0.974115	-2.1186	-5.63883	-1.43595	-0.15708	0.0832403	0.228647	-0.0128477	-0.323913	0.177967	0.197684	-0.00165419	272.746	253.955	278.694	-4.51037	-16.9609	-3.44418	0.260071
202148010001_R05C01	198151	DS	case	M	Hispanic	5	248	73	251.042	2540	n/a	n/a	0.0350764	0.116534	0.043005	0.0170908	0.0864772	0.701925	0	not high	-15.5846	-2.27737	-4.53821	1.24812	-3.62311	2.16931	-0.264108	-6.82411	-3.28554	9.35224	-0.296726	0.181105	0.125494	0.155442	-0.458883	0.275679	0.094192	0.179197	262.835	260.225	268.507	1.22816	5.84068	0.72566	0.232386
202148010001_R06C01	915708	non-DS	control	M	Other	5	277	29	278.208	4125	n/a	n/a	0.0248559	0.0964194	0	0.0232999	0.0814968	0.773415	0	not high	1.8328	-8.90073	2.61193	-1.09446	1.42655	4.74195	-2.59982	-0.737186	-2.52119	-0.115542	-0.339669	0.244524	0.054192	0.164132	-0.486713	0.358049	0.0418999	0.196958	284.621	284.765	283.956	4.93153	7.41524	6.28412	0.00582041
202148010022_R08C01	198394	DS	control	F	White	8	266	44	267.833	2720	No	0	0.0410808	0.0617451	-1.658e-19	0	-2.94845e-19	0.319059	0.558596	high	17.5701	2.10339	-4.39544	-1.55426	-5.16149	-0.461834	-1.47428	-2.04593	-2.16503	2.42119	-0.0430363	0.521469	0.361655	0.461978	-0.248256	0.558824	0.2897	0.422408	272.527	265.453	277.702	3.50751	3.23782	3.12049	0.262167
202148010022_R07C01	198020	DS	case	F	White	8	282	141	287.875	4578	n/a	n/a	0.0900502	0.292549	0.0592051	0.00728524	0.123082	0.422026	0	not high	-22.7835	26.3149	-1.79287	3.21083	4.22677	-3.41947	0.804148	0.41566	-0.98072	-0.203501	-0.249484	0.043167	0.134285	-0.0566984	-0.410409	0.168829	0.109501	-0.015252	283.616	287.388	288.2	8.00666	18.2123	7.57304	0.232671
202148010022_R06C01	198116	DS	control	F	Other	8	273	10	273.417	3000	No	0	0.0446638	0.0490277	0.0151525	0.00790552	0.0504955	0.700566	0.119127	not high	-8.04655	-2.00102	-4.68039	10.0698	3.69593	17.4403	16.7766	-5.0297	1.54738	-1.97283	-0.171605	0.13742	0.227258	0.0666815	-0.334668	0.284744	0.19826	0.135049	273.449	293.485	279.213	1.54625	28.2246	1.98638	0.233845
202148010022_R03C01	198409	DS	case	F	Hispanic	8	261	58	263.417	3000	n/a	n/a	0.0446222	0.140093	0.0174942	0.0107212	0.0529015	0.725215	-6.93889e-18	not high	-20.5361	-4.23311	3.31411	-0.331456	2.30964	-4.97282	3.61492	-2.29469	-0.765503	-4.31724	-0.297012	-0.0314396	0.112289	-0.0820326	-0.427244	0.0877563	0.114688	-0.0381562	276.216	262.151	279.576	9.25577	2.11096	6.88345	0.228569
202148010022_R01C01	430753	non-DS	control	M	White	8	287	19	287.792	3757	n/a	n/a	0.0282855	0.176599	0.00603309	0.0540252	0.126265	0.592435	0	not high	8.90538	4.67732	-5.21172	0.524633	7.90192	-2.63418	-0.7878	-2.54459	-0.729706	-3.3408	-0.404423	-0.174069	-0.0205666	-0.273766	-0.538628	-0.108294	-0.0186439	-0.292177	278.16	263.897	275.464	-5.64809	-17.8033	-5.98622	0.00147687
202148010022_R04C01	414553	non-DS	control	M	White	8	284	43	285.792	4135	n/a	n/a	0.00831591	0.154614	0	0.0285751	0.10669	0.676508	0.00980156	not high	4.77908	1.59174	-8.47694	-5.35149	6.82128	-1.01617	-0.570148	5.77116	-0.513731	4.14201	-0.425834	0.0262411	-0.0398898	-0.0694272	-0.542478	0.159273	-0.020693	-0.0198525	287.093	273.604	282.145	4.52056	-6.79105	1.82788	-0.00045666
202148010022_R02C01	611502	non-DS	control	M	Hispanic	8	279	67	281.792	2590	n/a	n/a	-4.32323e-20	0.243895	0.0749814	0.0424565	0.0871374	0.536361	0	not high	3.94854	10.6162	-2.16348	1.83866	-3.5549	-6.63685	5.41414	-4.26657	-1.79256	0.940843	-0.304776	0.371377	0.0853437	0.283767	-0.467728	0.366478	0.0576592	0.196865	276.082	273.725	275.86	-4.43129	-4.49501	-2.56763	0.00155307
202148010022_R05C01	312147	non-DS	control	M	White	8	267	44	268.833	3629	n/a	n/a	0	0.114786	-3.19183e-22	0.013736	0.113134	0.737571	0	not high	4.61063	-4.67626	-11.6277	-4.85373	-0.911296	-2.48912	-1.45693	1.94089	-3.61603	-1.11463	-0.346969	0.42281	0.0566786	0.361305	-0.482749	0.6117	0.0543054	0.472905	282.737	283.662	281.767	7.1664	10.6621	7.87234	0.000996019
202148010034_R08C01	198218	DS	control	F	White	10	273	143	278.958	3350	No	0	0.189945	0.323097	0.0301	0	0.0833785	0.351603	0	not high	-15.4867	26.6578	1.53907	2.91682	-2.23608	-5.87807	-1.93763	2.37281	-4.88811	9.72293	-0.249792	0.0680987	0.143285	-0.0138036	-0.425324	0.146907	0.102614	-0.0159675	277.225	263.194	283.419	5.3222	-2.0663	6.19267	0.219048
202148010033_R02C01	694753	non-DS	case	F	Hispanic	9	276	43	277.792	3395	n/a	n/a	0.00122987	0.260961	0.00584218	0.0462166	0.0646698	0.592519	0	not high	3.80907	1.69991	0.521511	-1.43436	5.53137	0.0367984	-2.12332	-0.549543	0.736198	-1.48172	-0.346084	-0.0218016	0.0482118	-0.101354	-0.496242	0.0446992	0.032746	-0.115401	275.84	275.652	269.843	-3.43728	-1.26311	-7.45187	0.0026756
202148010034_R01C01	416055	non-DS	control	F	Hispanic	10	294	14	294.583	3310	n/a	n/a	0.0433403	0.0922039	0	0.0250458	0.0750545	0.750225	0	not high	1.49575	-12.0757	13.2027	-5.20078	7.52694	-1.38524	0.31623	2.58565	-1.00304	-0.0333687	-0.444442	0.0601777	-0.0676756	-0.0532019	-0.557571	0.192738	-0.0437027	-0.00729635	281.121	277.885	280.558	-5.56943	-6.85994	-3.53696	0.00113519
202148010040_R08C01	482039	DS	control	F	Hispanic	12	273	73	276.042	2608	n/a	n/a	0.0895695	0.20667	0.0628208	0.0025283	0.122185	0.51619	0	not high	-19.3276	14.3168	10.1324	-0.891373	7.36832	-2.18395	0.878167	-0.472818	1.92991	-4.18381	-0.313607	-0.0228172	0.0825155	-0.0988437	-0.458251	0.0909475	0.0723129	-0.0649905	277.262	279.42	282.748	5.35893	14.1594	5.52198	0.224637
202148010040_R01C01	929993	non-DS	case	F	White	12	291	16	291.667	3402	n/a	n/a	0.0055071	0.122203	-3.80391e-21	0.0333436	0.0894764	0.731343	0	not high	5.1462	-3.24248	-9.61608	-6.48435	3.99583	-1.69395	-2.89367	4.73364	-0.0524962	-3.8026	-0.312805	0.113648	0.0670062	0.00614457	-0.456053	0.208924	0.060442	0.015826	291.118	288.975	286.599	5.66288	5.53465	3.63694	0.000336694
202148010034_R04C01	198337	DS	control	F	Hispanic	10	274	29	275.208	2780	No	0	0.0986034	0.0671693	0.0156309	0	0.0881842	0.694022	-1.73472e-18	not high	-14.9994	-0.525758	10.3192	-5.93154	3.60862	1.27049	0.83873	2.31759	-0.426492	-0.0301966	-0.0452772	0.535697	0.351715	0.461349	-0.25104	0.679641	0.280274	0.525685	277.779	268.853	282.374	5.46458	3.15824	4.77027	0.230433
202148010015_R01C01	851567	non-DS	control	F	Hispanic	7	267	19	267.792	3070	n/a	n/a	0.032999	0.154059	0.00299265	0.0366811	0.111007	0.667754	0	not high	0.189772	2.37909	0.378865	2.83581	11.0746	-6.30433	3.40141	-4.56076	5.04829	0.78057	-0.469742	-0.142451	-0.0650072	-0.201857	-0.586124	-0.072858	-0.0481314	-0.209175	276.981	276.372	274.134	1.4097	3.37204	0.240082	-0.00144808
202148010036_R02C01	977749	non-DS	control	F	Other	11	n/a	29	n/a	3375	n/a	n/a	0.0100689	0.153803	0.0110599	0.0431166	0.0921919	0.642661	0.044046	not high	3.21797	1.9208	-1.81272	10.0102	8.40012	15.4237	21.5765	-0.622409	-2.81368	2.42744	-0.278713	0.104945	n/a	n/a	-0.416692	0.205937	n/a	n/a	281.083	289.232	277.908	n/a	n/a	n/a	-0.00280997
202148010015_R08C01	198029	DS	control	F	Other	7	222	18	222.75	1730	No	0	0	3.57688e-19	9.41817e-19	8.1078e-19	1.51879e-18	-9.3414e-18	1.01731	high	1.82418	6.13272	-5.18663	3.44682	0.097698	15.5777	2.39369	-1.58084	1.4598	-2.88597	-0.410593	-0.127904	0.0411604	-0.0965718	-0.524695	-0.0525024	0.0538551	-0.081699	231.062	207.579	240.858	-19.8373	-35.4941	-17.0996	0.281072
202148010033_R03C01	198397	DS	control	F	Hispanic	9	255	14	255.583	3160	No	0	0.032771	0.0146535	0	-7.53492e-19	0.0494482	0.570597	0.295497	high	4.31598	-5.61233	3.65235	2.97637	1.47996	-1.61606	3.61601	-1.81667	0.476058	-2.94514	-0.111672	0.0553874	0.305807	0.020575	-0.269426	0.17892	0.27956	0.0716375	268.27	263.378	273.17	3.78025	5.94814	2.74458	0.256036
202148010040_R02C01	618851	non-DS	case	F	Hispanic	12	271	20	271.833	3689	n/a	n/a	0.0419623	0.112363	-2.85111e-21	0.0428287	0.088126	0.698089	0	not high	5.11964	-3.48936	3.02843	-2.58434	4.08669	2.59182	0.125553	2.40301	-5.98934	0.520533	-0.354289	0.137642	0.046227	0.0700934	-0.496617	0.22589	0.0377362	0.0799607	275.577	287.63	275.794	-1.64095	12.8899	0.38872	-0.00105414
202148010034_R02C01	864587	non-DS	case	F	Hispanic	10	257	20	257.833	3345	n/a	n/a	0.0686409	0.0861274	-1.73472e-18	0.0268797	0.0800023	0.715988	0.000837073	not high	6.75567	-3.93255	3.07155	1.69351	6.35025	2.66491	-1.49084	1.74026	-2.8181	1.59976	-0.407089	-0.206857	0.00804149	-0.246202	-0.533554	-0.0941063	0.013406	-0.20674	277.931	270.985	274.665	6.47865	2.33549	4.54877	-0.00364645
202148010034_R03C01	92778	non-DS	case	F	Hispanic	10	288	40	289.667	3832	n/a	n/a	0.0355294	0.104694	0.0105295	0.0698711	0.0680811	0.698249	0	not high	3.85252	0.205878	-4.05553	-0.0915903	7.73962	-1.40775	1.75974	-0.307065	-3.04036	-4.29468	-0.283622	0.449828	0.0982778	0.346354	-0.434459	0.510775	0.0838371	0.322433	279.763	277.352	275.35	-4.45629	-4.783	-6.47863	0.00237459
202148010015_R02C01	978893	non-DS	control	F	Hispanic	7	281	28	282.167	3364	n/a	n/a	0.0212728	0.15148	0.00362975	0.0660081	0.0851572	0.659582	0	not high	3.36018	-3.47457	1.21649	-0.762215	2.29349	-4.04918	7.05474	2.01573	1.50421	-1.31447	-0.375959	0.437163	0.0137696	0.348797	-0.509461	0.589275	0.0155881	0.41877	280.767	285.869	275.838	-0.569671	6.77856	-3.34584	-0.0034848
202148010036_R01C01	537466	non-DS	control	F	White	11	279	41	280.708	3317	n/a	n/a	0.0259979	0.273532	0.00323587	0.0568981	0.0852209	0.54013	3.46945e-18	not high	3.45346	12.1352	-4.88454	5.84687	3.62438	-4.08513	2.17622	-0.465884	1.87881	0.510808	-0.340983	-0.0304069	0.0502678	-0.115835	-0.489259	0.0234573	0.037103	-0.143579	278.547	281.916	277.813	-1.96615	3.69577	-0.614479	-0.000913117
202148010034_R06C01	150471	non-DS	control	F	White	10	278	31	279.292	3941	n/a	n/a	0.0208681	0.128404	0	0.0398956	0.0546998	0.741045	0	not high	5.33981	-0.433643	-8.63731	0.251028	2.63729	-1.72223	-1.07604	7.14445	-2.42582	-2.55007	-0.434208	0.188374	-0.0414786	0.1058	-0.550138	0.244562	-0.0225003	0.0808951	284.02	286.647	283.111	3.91862	8.86218	5.06118	0.00222081
202148010040_R03C01	980284	non-DS	control	F	Hispanic	12	283	25	284.042	3450	n/a	n/a	0.00226371	0.154251	0	0.0272106	0.0788421	0.726007	0.00183955	not high	3.51682	-3.98576	1.56041	-4.92375	9.64462	-0.912053	0.485873	0.902475	-6.90599	2.12078	-0.400705	0.12553	-0.0129339	0.0333874	-0.523498	0.274033	-0.000137228	0.0990689	279.537	281.558	281.692	-2.62296	1.59763	1.7526	-0.000151153
202148010015_R04C01	198138	DS	case	F	White	7	266	20	266.833	3470	n/a	n/a	0.0513489	0.220675	0.00378393	0.00852108	0.0435204	0.528021	0.0963765	not high	5.81165	14.1866	-6.48821	-0.546987	-1.8868	-1.25298	-7.28102	1.37039	-1.81676	-1.89347	0.0280743	0.700237	0.433809	0.642761	-0.197962	0.805123	0.340894	0.671084	261.479	261.233	268.285	-7.541	-0.981608	-6.29672	0.236171
202148010033_R01C01	323394	non-DS	control	M	Other	9	279	19	279.792	3285	n/a	n/a	0.0324841	0.125779	0	0.0602381	0.0910489	0.652939	0.018973	not high	9.17753	-2.30047	-5.43734	8.22407	3.16093	20.3426	10.4687	-2.14849	0.630407	-5.91511	-0.358857	0.434575	0.0333511	0.350994	-0.49373	0.619753	0.0334575	0.454897	271.187	274.28	263.555	-9.32611	-3.93958	-14.8728	-0.000543886
202148010015_R05C01	198137	DS	case	M	Hispanic	7	270	105	274.375	3884	n/a	n/a	0.0244504	0.157124	0.0184138	0	0.0260736	0.49819	0.20303	high	7.97515	4.39412	9.08124	-2.9284	-6.53855	-4.91867	1.17284	0.597035	-4.06173	-4.83385	0.532643	1.68988	0.930505	1.61721	0.221703	1.92815	0.753768	1.77617	251.986	251.232	254.403	-18.6808	-12.7232	-21.6894	0.235204
202148010034_R05C01	198226	DS	control	M	White	10	271	52	273.167	2942	No	0	0.0213426	0.0620036	-3.21312e-19	0	0.00365996	0.482013	0.398177	high	16.2403	1.5514	-7.20001	1.51031	-1.44356	-1.62524	-2.54948	-1.96763	0.292158	1.02487	-0.235693	0.194476	0.16343	0.124241	-0.398243	0.311663	0.13491	0.162563	276.148	263.346	276.865	5.06878	-1.0442	0.393866	0.248436
202148010036_R05C01	608683	non-DS	control	M	Other	11	272	25	273.042	2845	n/a	n/a	0.0285671	0.15568	0.01284	0.0498711	0.0643308	0.690895	0	not high	5.02101	-8.33278	7.04961	17.6354	-4.08913	0.907962	-5.36549	1.09362	-4.83042	-2.25199	-0.446279	-0.00700337	-0.0470253	-0.0769863	-0.573405	0.0603843	-0.0401394	-0.0884189	274.435	262.826	269.316	-3.19543	-12.3485	-6.46737	0.00408679
202148010036_R08C01	198155	DS	control	M	Other	11	294	145	300.042	3530	No	0	0.0292321	0.0919134	0.026398	0	0.0757017	0.773406	0	not high	-19.7011	-12.8756	3.28437	12.3429	-6.45023	5.0563	-8.73507	5.26212	-2.19506	-4.74939	-0.252786	-0.0223703	0.118283	-0.146746	-0.403378	0.0710541	0.105576	-0.141962	277.277	273.359	282.629	-3.27403	-1.03676	-2.53105	0.227825
202148010033_R08C01	106657	non-DS	control	M	Hispanic	9	271	51	273.125	3572	n/a	n/a	0.01764	0.325434	0	0.0158167	0.0428603	0.592128	0	not high	4.99544	8.73902	4.79993	-1.64799	-4.51563	-5.0813	-1.29739	-3.96965	-2.39694	-0.679	-0.334805	0.0851373	0.0643626	0.0149865	-0.501566	0.151252	0.0316249	0.00225046	275.27	275.102	271.54	-1.94797	0.362378	-3.86496	-0.00056802
202148010034_R07C01	198300	DS	control	M	Hispanic	10	278	167	284.958	3349	No	0	0.0917477	0.0931522	0.0540718	0.00997167	0.139898	0.606069	0	not high	-17.1957	0.433517	3.61243	-0.890642	-4.60136	-1.19535	1.83835	-1.43371	-2.73398	-2.91863	-0.332587	-0.150611	0.0542276	-0.2446	-0.469534	-0.0361899	0.0530016	-0.213334	287.654	283.514	295.305	13.6926	16.0789	16.1899	0.23059
202148010040_R07C01	558623	non-DS	control	M	White	12	285	26	286.083	3544	n/a	n/a	0.0318178	0.144431	0	0.0150628	0.0560953	0.733315	0.00186622	not high	7.89466	-3.9344	-8.30488	-2.45946	2.13018	-0.21233	0.153367	2.29991	-3.89791	4.75833	-0.321503	0.467425	0.0641373	0.371169	-0.482565	0.556152	0.0389577	0.376332	280.569	280.885	281.272	-2.41562	0.0546157	0.57738	-0.00353277
202148010040_R06C01	198500	DS	control	M	Hispanic	12	275	139	280.792	3150	n/a	n/a	0.0771171	0.192516	0.0243225	0	0.131915	0.557136	0	not high	-19.0021	2.08932	3.0179	-3.12566	-2.35917	1.66789	2.47874	2.69721	2.40585	-1.26993	-0.154542	0.22608	0.236622	0.140484	-0.341811	0.32741	0.184477	0.160176	274.827	269.983	277.588	2.10072	3.85307	-0.394124	0.22322
202148010036_R07C01	71683	non-DS	control	M	Hispanic	11	269	34	270.417	3571	n/a	n/a	0.0690976	0.144354	0	0.00102911	0.0917961	0.684787	0	not high	1.63349	-3.73786	6.2147	-7.282	1.57079	0.655126	-0.365992	2.86243	-1.71818	3.30233	-0.374122	0.175957	0.0278724	0.111262	-0.512714	0.298997	0.022915	0.156437	285.107	287.612	280.617	8.71249	13.7422	5.96736	-0.000782045
202148010036_R04C01	198061	DS	control	M	Other	11	263	13	263.542	2865	No	0	0.0208498	0.0609063	-1.01168e-18	-2.49766e-19	0	0.467751	0.442165	high	2.16224	6.13089	-5.03341	7.17202	-2.20721	-5.54442	3.31126	3.19349	-4.66834	0.550885	-0.214391	0.141766	0.194781	0.0909207	-0.373832	0.216421	0.167988	0.0902109	274.391	255.981	275.256	6.60706	-4.92902	1.80741	0.234008
202148010033_R07C01	836487	non-DS	case	M	White	9	276	33	277.375	3185	n/a	n/a	0.0462839	0.14306	0	0.0377969	0.0679898	0.684368	0.018482	not high	4.03865	2.38021	-5.26506	-0.812186	3.61466	2.96095	-1.66262	1.24372	-0.612281	4.48758	-0.444898	0.279543	-0.0501671	0.200831	-0.573188	0.343342	-0.0438243	0.184233	280.891	283.548	281.309	1.6135	6.6331	4.01475	0.00416671
202148010015_R07C01	148967	non-DS	control	M	Hispanic	7	269	25	270.042	2863	n/a	n/a	0.00456006	0.109093	0	0.0199193	0.0552888	0.808558	0	not high	6.16789	-10.4616	-0.89601	-0.266858	-0.892887	1.0888	-3.8091	0.0422358	3.09304	0.679533	-0.346011	0.363121	0.0563751	0.299182	-0.504485	0.427929	0.0314817	0.286261	274.243	276.459	276.474	-2.1514	2.58904	1.82459	-0.0036131
202148010033_R05C01	861	non-DS	control	M	Hispanic	9	297	32	298.333	2750	n/a	n/a	0.00397963	0.112782	0	0.012154	0.105518	0.763607	0	not high	1.22294	-7.3691	-2.01878	-4.67263	2.64662	1.46014	-3.67228	-3.30294	1.89724	-2.89446	-0.4677	-0.0188329	-0.0948474	-0.139767	-0.586565	0.0830772	-0.0760726	-0.125876	273.889	270.269	273.272	-14.0373	-15.782	-11.9563	0.00444051
202148010040_R04C01	149202	non-DS	control	M	Hispanic	12	252	44	253.833	3118	n/a	n/a	0.0260352	0.145303	0.00774366	0.0358187	0.098349	0.673507	1.73472e-18	not high	4.86033	-3.19481	4.87274	1.09985	-0.761874	-1.51647	3.76834	-5.524	-3.28754	-3.40759	-0.355101	-0.129461	0.0642043	-0.160748	-0.500661	-0.0497087	0.0499	-0.15283	276.419	266.217	275.532	7.0251	-0.256971	7.30468	-0.00445863
202148010033_R04C01	318938	non-DS	control	M	Hispanic	9	271	29	272.208	2523	n/a	n/a	0.0315701	0.244048	0	0.015566	0.0499741	0.653654	3.46945e-18	not high	2.22315	5.3011	3.72492	-1.28704	-3.15768	-1.33782	4.82626	-3.11498	-2.35722	-0.181816	-0.411005	0.0726378	-0.0108814	0.00433363	-0.552301	0.15189	-0.0182851	0.00506904	284.354	278.13	280.473	7.13556	3.39078	5.06807	0.00339067
202148010040_R05C01	743392	non-DS	control	M	Hispanic	12	291	66	293.75	3425	n/a	n/a	0.0514177	0.171606	0	0.0170445	0.0519485	0.704546	0	not high	-1.03642	5.1698	10.3548	0.0508574	3.44029	1.28273	0.927254	-0.0950552	-7.0672	2.21927	-0.435906	-0.0638246	-0.0582694	-0.175525	-0.544081	0.0728359	-0.0294619	-0.125217	293.074	294.453	293.56	7.61874	11.0124	10.5986	0.00335296
202148010015_R06C01	39102	non-DS	case	M	Hispanic	7	272	28	273.167	2792	n/a	n/a	0.0460726	0.178404	0	0.0319488	0.0989969	0.636823	-6.93889e-18	not high	-2.41275	4.44608	6.22877	0.0844871	3.29358	-1.95863	3.63533	3.06289	1.84005	5.95014	-0.425931	-0.154776	-0.0268075	-0.225011	-0.536979	-0.043136	-0.00382552	-0.192236	279.49	275.394	275.797	1.85979	0.219767	0.0141584	0.00138916
202148010036_R03C01	643482	non-DS	control	M	Hispanic	11	286	53	288.208	3685	n/a	n/a	-1.1762e-19	0.110898	0.0147743	0.0254908	0.132235	0.70514	0	not high	8.94054	-5.05911	-11.6493	-0.474035	-2.40811	-0.936333	3.97831	-2.5716	-5.53217	-1.06471	-0.254612	0.322177	0.12881	0.22164	-0.424285	0.411803	0.0953238	0.226929	271.089	271.653	268.061	-12.3068	-9.61175	-13.0112	0.0013992
202148010015_R03C01	116949	non-DS	control	M	White	7	270	75	273.125	3884	n/a	n/a	0.0373156	0.293935	0.0100162	0.0469299	0.0929165	0.495963	6.93889e-18	not high	6.73809	12.0626	-6.70611	-0.155768	-8.58539	-0.818291	-1.38489	-2.09941	-5.27438	0.993296	-0.351331	0.499061	0.0478366	0.42891	-0.504653	0.585347	0.0285374	0.436345	283.803	280.729	281.352	6.99685	6.42459	6.32401	0.0036177
202148010036_R06C01	402017	non-DS	control	M	Hispanic	11	269	30	270.25	3179	n/a	n/a	0.0232136	0.184705	0.0151974	0.0803336	0.0830786	0.599276	-1.73472e-18	not high	7.671	7.81372	-0.148628	-2.33184	-0.0387681	8.38244	-3.91881	-4.61174	-4.86697	7.44085	-0.446193	-0.0478492	-0.0440246	-0.112208	-0.571678	0.00153484	-0.0358987	-0.140629	260.996	255.541	262.128	-15.3989	-18.3284	-12.5215	-0.00105248
202148010083_R06C01	198329	DS	case	F	Hispanic	17	n/a	n/a	n/a	n/a	n/a	n/a	0.05741	0.18061	0.0347248	0.0263206	0.0680402	0.613456	0	not high	-10.8918	1.33056	6.46166	-5.45774	-0.718327	3.10916	-2.62222	2.45252	3.36262	3.5831	-0.285489	0.30877	n/a	n/a	-0.451652	0.362843	n/a	n/a	269.226	257.298	274.345	n/a	n/a	n/a	0.239207
202148010083_R04C01	198236	DS	case	M	White	17	n/a	n/a	n/a	n/a	n/a	n/a	0.120064	0.11561	0.0522255	0.0400009	0.156001	0.495373	0	not high	-8.07847	1.22665	-10.4487	-4.40242	-7.40802	4.50615	-8.7102	-4.46396	4.48814	0.638495	-0.283924	0.00219405	n/a	n/a	-0.460055	0.0546142	n/a	n/a	259.54	251.421	266.38	n/a	n/a	n/a	0.23377
202148010083_R01C01	861322	non-DS	control	F	Hispanic	17	289	51	291.125	3572	n/a	n/a	0.0396468	0.144638	-2.60687e-21	0.0335404	0.0755662	0.680564	0	not high	11.12	-6.98003	-1.84288	-3.05707	-6.51398	-7.04733	4.26995	2.23056	0.245039	0.36334	-0.377135	0.365972	0.00324249	0.25956	-0.515477	0.445284	0.00150546	0.253474	288.744	290.481	287.762	4.11229	7.91078	5.55626	0.00626899
202148010085_R08C01	249803	non-DS	case	F	White	18	254	44	255.833	2945	n/a	n/a	0.0159682	0.206316	0.00500798	0.062381	0.0502268	0.663259	0	not high	5.53368	1.73045	-8.86703	-2.61388	-4.13591	3.39344	-3.51125	-4.02967	2.73473	2.48345	-0.396854	0.489968	0.0203643	0.454652	-0.541641	0.502598	0.007119	0.394721	258.836	268.347	262.754	-11.3814	1.0032	-6.22868	0.00247755
202148010085_R07C01	198059	DS	case	F	Hispanic	18	308	45	309.875	3660	n/a	n/a	0.0913938	0.173845	0.0269223	0.00751728	0.0469595	0.595668	0.0263557	not high	-10.8935	8.13367	-0.0552817	-7.25223	0.335176	1.25578	2.40584	10.7537	0.182121	5.79843	0.00848446	0.463387	0.369288	0.319202	-0.215449	0.515948	0.284651	0.279545	282.515	286.435	289.692	-3.80221	5.94913	-0.757825	0.231367
202148010083_R07C01	198132	DS	case	F	Hispanic	17	281	16	281.667	3445	n/a	n/a	0.0618238	0.0612849	0.018962	0.00900914	0.061447	0.775792	0	not high	-12.614	-12.3038	3.80784	-1.90195	-8.61745	-8.49152	6.46739	2.27028	7.33902	0.853351	-0.291461	0.109285	0.0987898	0.0219268	-0.427013	0.25955	0.0984862	0.0902342	276.934	279.651	285.714	1.73662	10.9103	5.46544	0.24102
202148010050_R03C01	538785	non-DS	control	F	Hispanic	15	252	13	252.542	1359	n/a	n/a	0.008078	0.127476	0.0206198	0.0548857	0.137286	0.586586	0.0670084	not high	9.14674	-7.29913	5.74488	2.84481	2.84716	-2.34236	2.31749	-10.0842	4.94157	-1.05504	-0.561805	-0.0462703	-0.141151	-0.0749552	-0.669584	-0.00460117	-0.11786	-0.10465	238.58	229.321	243.655	-30.8137	-37.1527	-24.5719	0.000169314
202148010083_R03C01	198509	DS	control	F	Hispanic	17	278	15	278.625	3420	No	0	0.0176653	0.0454741	0	-5.73267e-19	0.0133853	0.342291	0.558384	high	6.17723	-4.01462	2.29309	-4.28033	-0.478819	2.25401	-3.65114	2.02261	4.1621	10.0335	-0.00375822	0.212136	0.389667	0.130905	-0.219844	0.265634	0.308394	0.103552	272.195	272.153	274.949	-1.7673	4.71796	-4.16631	0.262121
202148010048_R01C01	372440	non-DS	control	F	Hispanic	14	271	25	272.042	3270	n/a	n/a	0.0460316	0.105819	-2.73054e-20	0.0379251	0.0861382	0.70382	0	not high	5.97085	-5.72579	6.16249	-6.03463	1.02197	2.68564	-1.19733	3.14218	-3.27421	-0.760569	-0.332729	0.0889543	0.0675687	0.0209859	-0.476965	0.170779	0.057201	0.0243541	277.98	274.536	277.018	0.761438	-0.203438	1.61217	0.0022484
202148010048_R02C01	633280	non-DS	control	F	Hispanic	14	275	18	275.75	4414	n/a	n/a	0.0356608	0.0867772	0.00731275	0.0280998	0.105861	0.721688	0	not high	2.38981	-10.5866	9.50518	-3.05274	2.28125	-5.3216	5.27073	-0.703449	-0.526258	-2.83815	-0.255231	0.0993007	0.141196	0.0238617	-0.41002	0.217143	0.120807	0.0618984	279.668	282.375	281.995	0.801804	5.89547	5.07831	0.00108392
202148010042_R01C01	663329	non-DS	control	F	White	13	277	24	278	3165	n/a	n/a	0.0196637	0.119988	0	0.0288692	0.0910285	0.716139	0	not high	5.72624	-2.13102	-6.7567	0.248625	5.47245	1.03847	-3.50702	1.99718	-2.78467	-3.86969	-0.355689	-0.0507808	0.038389	-0.130753	-0.493509	0.0283914	0.0352918	-0.132204	278.111	271.762	274.051	-1.57834	-5.58833	-3.62156	-0.00234688
202148010042_R08C01	664308	non-DS	control	F	White	13	285	19	285.792	3742	n/a	n/a	0.00521557	0.0656571	0	0.0247655	0.107177	0.809024	3.46945e-18	not high	11.1215	-11.36	-8.88073	-1.15555	-2.40972	0.951848	-5.90751	3.92606	4.89776	2.9102	-0.333696	0.345764	0.0522488	0.250096	-0.478816	0.447408	0.042969	0.268282	289.541	296.693	282.021	6.55695	15.8634	1.32658	0.00162356
202148010085_R02C01	526145	non-DS	control	F	Hispanic	18	261	18	261.75	3500	n/a	n/a	0.0405786	0.112278	-1.0842e-19	0.0398678	0.0673999	0.725611	0	not high	4.51711	-4.20191	-4.73146	0.000320596	1.69737	-2.98274	4.93718	3.77893	0.848222	-0.715612	-0.262614	0.128727	0.148427	0.0814921	-0.429448	0.204022	0.113985	0.082073	279.484	275.516	274.753	6.38414	5.12638	3.1256	-0.00219989
202148010051_R08C01	194338	non-DS	case	F	White	16	287	45	288.875	4075	n/a	n/a	0.00225191	0.195335	0	0.0445726	0.0831397	0.656286	0	not high	4.71301	6.64276	-6.69294	-2.53275	5.10021	-2.34293	-3.52433	-1.25544	-2.2501	-1.34029	-0.378345	-0.026063	0.00438101	-0.127943	-0.524172	0.0211654	-0.00516276	-0.165294	284.848	274.708	281.799	1.04056	-6.99211	0.348697	-0.000743058
202148010083_R08C01	679803	non-DS	control	M	Other	17	288	55	290.292	3546	n/a	n/a	0.00507891	0.199231	0	0.0523217	0.0808075	0.632114	0.0203891	not high	13.9674	2.48879	-2.55054	5.1259	-3.00392	15.4564	10.0457	0.738259	8.66838	0.431072	-0.276892	0.784253	0.104355	0.67952	-0.43723	0.980632	0.0805036	0.790804	290.995	276.604	283.867	6.77497	-5.53116	2.0386	0.00114528
202148010042_R06C01	903864	non-DS	control	F	Hispanic	13	247	25	248.042	3740	n/a	n/a	0.00513622	0.128202	-3.46945e-18	0.00987759	0.0867541	0.756742	0	not high	6.85298	-10.5186	4.91419	-4.10037	0.920072	-1.24922	-3.09176	3.91868	0.219791	-4.99364	-0.447544	-0.00941143	-0.0221922	-0.0290308	-0.558545	0.127923	-0.00276886	0.0385759	284.857	290.21	285.726	17.5229	25.911	19.3883	0.000624659
202148010050_R05C01	757558	non-DS	case	F	Hispanic	15	281	25	282.042	3050	n/a	n/a	0.0554614	0.197497	0.0101576	0.0601376	0.0922854	0.565148	0	not high	1.66223	2.73901	3.70037	-0.300168	-1.65542	-5.70205	3.62933	1.71169	0.301921	-1.20365	-0.307335	0.184168	0.0825242	0.0960537	-0.455007	0.29392	0.0701551	0.123712	286.342	283.411	286.531	5.00505	4.32091	7.34727	-0.00209823
202148010083_R02C01	198060	DS	case	M	Hispanic	17	250	25	251.042	2377	n/a	n/a	0.0667631	0.0553875	0.00664024	0	0.0903309	0.76331	0	not high	-13.1758	-14.2422	-1.12276	-4.02025	-6.77648	0.473167	1.49369	-6.27519	3.90912	-1.15284	-0.342994	-0.019206	0.0792254	-0.044869	-0.49407	0.0491788	0.0590048	-0.0473027	261.481	261.859	266.408	-0.949861	6.60461	-2.12888	0.232626
202148010085_R05C01	198085	DS	case	F	n/a	18	n/a	n/a	n/a	n/a	n/a	n/a	0.0963827	0.208972	0.053722	0.0212017	0.174944	0.435402	-6.93889e-18	not high	-12.7865	17.4286	-3.11119	3.21689	-7.09481	-2.01153	-0.761431	1.28739	1.17309	1.26425	-0.253806	0.202652	n/a	n/a	-0.418897	0.266054	n/a	n/a	272.283	264.138	283.634	n/a	n/a	n/a	0.230995
202148010042_R05C01	115474	non-DS	control	F	White	13	n/a	34	n/a	2793	n/a	n/a	0.00994593	0.178309	0	0.0581162	0.0683052	0.673964	0	not high	1.85404	3.9033	-7.90807	0.896607	9.35649	-1.90354	0.609232	1.58974	1.75059	-1.38864	-0.427599	0.0355955	n/a	n/a	-0.544872	0.0956959	n/a	n/a	267.448	264.077	267.123	n/a	n/a	n/a	0.000647833
202148010048_R08C01	533206	non-DS	control	F	Hispanic	14	274	15	274.625	3962	n/a	n/a	0.0317542	0.0945793	-5.91947e-21	0.0110248	0.101403	0.775124	0	not high	4.8451	-9.79479	8.15375	-8.00853	-1.42048	-0.360787	-1.85447	-0.222731	5.5343	-1.91577	-0.42606	0.289367	-0.0284582	0.216194	-0.564276	0.358416	-0.0324363	0.205847	288.899	299.225	288.345	10.4451	23.1803	11.8063	-0.00603393
202148010050_R06C01	25174	non-DS	case	F	White	15	278	23	278.958	3317	n/a	n/a	0.00778171	0.149405	0	0.0343937	0.0799892	0.723545	0	not high	5.37612	-2.58512	-6.35879	0.797704	1.87093	-7.81098	-0.175921	-0.618596	-2.9935	2.5875	-0.431991	0.0842461	-0.0389131	0.00234382	-0.552196	0.180124	-0.0242585	0.0172497	279.808	279.026	280.512	-0.293658	1.24076	2.46173	0.00275308
202148010048_R05C01	198454	DS	control	F	Hispanic	14	n/a	13	n/a	n/a	No	0	0.0283563	0.0118628	-9.12349e-19	3.32227e-19	0	-1.2459e-17	0.985338	high	-15.0198	-0.143699	0.77528	-4.8197	-1.70222	-4.04048	0.386166	4.14017	-0.895762	-3.43094	-0.347255	0.0697803	n/a	n/a	-0.473521	0.127851	n/a	n/a	237.917	223.537	246.615	n/a	n/a	n/a	0.271423
202148010083_R05C01	438642	non-DS	control	M	Other	17	n/a	23	n/a	3110	n/a	n/a	0.0149827	0.104656	0.00468111	0.0300478	0.0489929	0.800669	0	not high	1.95591	-15.1056	5.97068	18.0423	-5.62662	-4.82533	-0.348778	3.48297	-0.764736	-0.856468	-0.535831	-0.0132248	n/a	n/a	-0.646389	0.0427709	n/a	n/a	281.539	276.117	276.77	n/a	n/a	n/a	0.00914223
202148010042_R07C01	462779	non-DS	case	F	White	13	288	34	289.417	4224	n/a	n/a	0.0384648	0.264419	0	0.0717218	0.0541708	0.570267	0	not high	2.78164	12.7833	-3.04872	0.0893777	3.68153	-0.415689	-1.4317	0.318134	4.63639	-1.29365	-0.26747	-0.0500388	0.11469	-0.15301	-0.428787	0.0430089	0.0897336	-0.144738	276.006	273.227	273.695	-8.21371	-8.90871	-8.13345	-0.0019339
202148010085_R06C01	978533	non-DS	control	M	Hispanic	18	273	25	274.042	3600	n/a	n/a	0.0851825	0.193666	0	0.0836032	0.0535	0.579638	0	not high	5.54716	14.1397	-4.93833	0.950065	-2.33871	-0.958595	1.5595	-3.49393	-2.45616	-0.331551	-0.404684	0.0648487	-0.00647329	-0.00714878	-0.541997	0.156044	-0.00963182	0.00486295	284.529	270.847	282.153	6.48658	-4.76259	5.99215	-0.000591272
202148010050_R01C01	937227	non-DS	case	M	Other	15	259	25	260.042	3380	n/a	n/a	0.0405406	0.133516	0.0164076	0.0556002	0.0607331	0.681826	0	not high	3.95815	-5.18751	6.67234	15.0423	4.08473	7.34744	-8.45948	2.8755	-5.02125	-1.63017	-0.452803	-0.02473	-0.0399786	-0.0685239	-0.58892	0.0330707	-0.0439486	-0.0848151	267.731	252.725	263.298	-4.54574	-16.7947	-7.57367	0.0032362
202148010050_R08C01	843183	non-DS	case	M	Other	15	259	25	260.042	2620	n/a	n/a	0.0154433	0.199236	0.0219568	0.0295846	0.0763874	0.65701	0	not high	5.77108	2.75364	-3.46992	7.70183	-3.6751	15.3714	11.6038	-8.58649	3.37902	-0.543097	-0.372604	0.0962577	0.0402206	0.0524638	-0.517397	0.17527	0.0275743	0.0573845	273.309	287.794	265.45	1.03282	18.2746	-5.42203	0.0030727
202148010051_R01C01	957165	non-DS	control	M	Hispanic	16	269	72	272	3080	n/a	n/a	0.0343874	0.176106	1.0842e-19	0.0889758	0.0841708	0.5924	0.00576115	not high	10.4896	-1.38326	12.1602	-6.46194	-8.976	4.02925	-5.17613	-3.78272	-3.27493	-6.11768	-0.319966	0.274732	0.0803753	0.206847	-0.464077	0.366093	0.0701262	0.219768	266.397	265.403	263.254	-9.99803	-8.46621	-11.3953	-0.00157327
202148010050_R02C01	426808	non-DS	control	M	Hispanic	15	289	24	290	3305	n/a	n/a	0.0173249	0.128895	0	0.0165555	0.0722607	0.742561	0.00366882	not high	4.1655	-4.59407	2.29564	-4.61574	2.56861	2.59928	-0.28339	-4.3761	-4.08114	-4.73167	-0.401846	0.193779	-0.0202943	0.0896326	-0.531701	0.301298	-0.0137048	0.112163	279.39	278.883	276.088	-5.24198	-3.68745	-6.11757	-0.000297052
202148010048_R04C01	198352	DS	case	M	Hispanic	14	269	69	271.875	2722	n/a	n/a	0.0821756	0.13924	0.00993889	0.0175699	0.058949	0.672276	0	not high	-13.6598	-1.63682	2.03819	-5.29724	-3.49008	5.55337	-4.63777	-2.99272	-3.55233	4.78561	-0.31172	0.161833	0.0887517	0.0941999	-0.462359	0.270662	0.0719568	0.124634	271.98	257.142	272.566	1.72442	-6.37811	-3.14936	0.236415
202148010048_R03C01	649383	non-DS	control	M	Other	14	284	25	285.042	3640	n/a	n/a	0.0193201	0.0980703	0	0.0500814	0.109153	0.718872	0	not high	1.92285	-11.5047	7.69719	12.548	3.31361	4.64531	-8.70567	2.5277	-6.54199	2.49296	-0.425035	-0.0303259	-0.0383076	-0.124483	-0.541882	0.0891816	-0.0194215	-0.0881607	281.431	271.737	281.555	-1.14135	-8.65831	1.2383	0.00060181
202148010042_R03C01	198034	DS	case	M	Hispanic	13	272	60	274.5	3459	n/a	n/a	0.054773	0.0926802	0.0174583	0.0341088	0.0871893	0.705266	6.93889e-18	not high	-12.4851	-7.97514	-6.62249	-4.61496	-5.83971	9.58429	-0.838034	-2.25367	-4.17839	-5.39401	-0.153558	0.653655	0.244174	0.580734	-0.333938	0.784918	0.198014	0.632647	275.904	266.791	280.557	4.41271	1.96586	3.70813	0.224863
202148010050_R07C01	853500	non-DS	case	M	Hispanic	15	267	30	268.25	3125	n/a	n/a	0.0440208	0.205382	0	0.0412381	0.0756061	0.617975	0	not high	4.12272	4.52541	4.42722	-3.04537	-1.96379	4.89353	-3.02662	1.32045	-5.02855	0.94071	-0.410137	0.282586	-0.00588104	0.222257	-0.539373	0.407934	-0.00179336	0.270527	282.648	278.91	279.92	7.07654	5.91057	6.02553	0.000516815
202148010042_R02C01	180090	non-DS	control	M	Hispanic	13	294	26	295.083	3289	n/a	n/a	0.0729243	0.212739	0.00467716	0.0401986	0.0739091	0.584079	0	not high	3.23787	4.70202	7.18698	0.555564	2.15954	-5.0393	3.72701	0.416334	-0.269588	-1.91735	-0.271835	0.441372	0.10441	0.326985	-0.429117	0.575327	0.084302	0.374103	280.386	276.408	277.074	-6.3051	-8.33713	-7.02071	0.00281862
202148010051_R04C01	691264	non-DS	control	M	Hispanic	16	268	20	268.833	3216	n/a	n/a	0.0519161	0.168674	0	0.0277516	0.0780548	0.653075	3.46945e-18	not high	3.70981	-1.31853	4.65881	-4.4541	1.25823	1.74356	-1.43036	4.35215	-1.14118	0.940592	-0.30869	0.238381	0.094957	0.176876	-0.471658	0.290976	0.0653966	0.152182	271.466	267.362	272.09	-4.51717	-6.07241	-2.18245	-0.00147472
202148010085_R04C01	198064	DS	control	M	Hispanic	18	259	38	260.583	3700	No	0	0.0355709	0.0825841	0.0111495	0.000699114	0.0789715	0.670004	0.102096	not high	-6.43082	4.18952	2.39259	-4.22041	2.77342	7.87279	2.15031	3.7607	-4.11426	12.1987	-0.34975	0.132802	0.0625098	0.087917	-0.4764	0.243999	0.0680837	0.124825	275.296	268.159	277.643	9.15946	8.98968	5.70609	0.232006
202148010085_R01C01	198228	DS	case	M	Hispanic	18	281	37	282.542	3997	n/a	n/a	0.0387936	0.100115	0.0150472	0	0.0176805	0.303256	0.498636	high	-10.3029	-10.6375	1.65706	-4.68853	2.81007	5.62474	-2.10501	-0.0845504	1.74337	4.68283	0.608948	2.08433	0.998285	1.99521	0.258955	2.28461	0.783666	2.11321	244.291	223.469	247.385	-30.9062	-45.271	-32.8634	0.237827
202148010051_R06C01	418706	non-DS	control	M	White	16	288	42	289.75	3941	n/a	n/a	0.0517376	0.193071	0	0.0261582	0.0996927	0.616397	0	not high	5.46471	6.84482	-6.95374	1.22979	-5.3187	-1.05596	0.969618	3.66714	-4.65958	-2.00895	-0.338073	0.0642725	0.0437389	-0.0393701	-0.488377	0.140352	0.0298435	-0.0481884	288.289	278.691	286.688	4.06895	-3.44394	4.85942	-0.00195953
202148010048_R06C01	634245	non-DS	control	M	Hispanic	14	284	74	287.083	4536	n/a	n/a	0.0239286	0.163306	0.00201714	0	0.084964	0.700408	6.93889e-18	not high	3.9341	-8.91923	6.11389	-9.76255	-1.02913	2.99683	2.08752	3.49248	-2.39348	-0.0979181	-0.239503	0.214801	0.145093	0.116531	-0.420429	0.279489	0.100193	0.0972914	292.567	294.094	287.644	9.9946	13.6993	7.327	-0.00217843
202148010051_R02C01	198008	DS	case	M	Hispanic	16	288	48	290	3062	n/a	n/a	0.0610425	0.0746791	0.000731587	0.00630306	0.0437558	0.769392	0.0136592	not high	-8.29397	-5.3123	-3.42392	-2.82889	-4.52475	-1.31204	2.50795	-0.794835	-4.03759	-5.50041	-0.136155	0.279905	0.245396	0.175759	-0.305433	0.450479	0.212563	0.261344	278.05	264.084	282.77	-0.0303077	-7.70156	-0.123554	0.224866
202148010048_R07C01	518946	non-DS	control	M	Hispanic	14	266	39	267.625	3741	n/a	n/a	0.0502041	0.185563	0	0.0423657	0.0595053	0.655507	0	not high	1.229	1.16482	7.56265	-1.86214	-1.67468	-2.29232	6.58332	-1.49252	-4.22542	3.68282	-0.43352	0.0365969	-0.0286117	-0.0224739	-0.55988	0.105589	-0.0217372	-0.0303324	288.023	293.708	287.725	12.8642	21.1431	14.2082	0.000336283
202148010050_R04C01	471174	non-DS	control	M	Hispanic	15	268	24	269	3487	n/a	n/a	0.0681486	0.286	0.00619818	0.0627038	0.0656192	0.489554	0	not high	6.44457	15.8861	1.53346	0.313323	-0.612772	0.621149	-1.2797	3.27997	-0.934635	-3.65233	-0.311633	0.302052	0.0918399	0.240211	-0.477368	0.36037	0.0595367	0.221178	281.369	279.398	278.083	5.38608	5.96301	3.81147	-0.00321697
202148010051_R03C01	845706	non-DS	control	M	Hispanic	16	232	13	232.542	3765	n/a	n/a	0.0143308	0.0945045	0	0.0281268	0.0677579	0.781056	0	not high	4.23724	-9.02415	-5.02547	-0.0336036	-2.69962	-8.91142	6.48337	0.981799	-1.94361	1.65754	-0.415217	0.336507	0.0263152	0.348113	-0.545997	0.430442	0.023736	0.377959	284.632	286.688	282.616	23.4757	28.9141	21.9454	0.0019612
202148010051_R05C01	87429	non-DS	control	M	Hispanic	16	280	15	280.625	4235	n/a	n/a	0.0655337	0.0876141	0	0.0499566	0.0927103	0.692467	0	not high	1.26928	-6.40766	4.0688	-4.48393	5.7383	-1.94271	1.24311	2.11247	0.652766	-5.63201	-0.321276	-0.0695641	0.0700618	-0.154824	-0.459392	0.0113049	0.0670453	-0.155533	285.228	279.396	283.304	4.30262	0.740778	4.49857	-0.00415452
202148010042_R04C01	216160	non-DS	case	M	Other	13	296	35	297.458	3900	n/a	n/a	0.0629398	0.208438	-3.86983e-21	0.0236166	0.0676734	0.627608	0	not high	4.98888	5.2733	-2.35984	3.62402	-0.013898	0.534887	-2.51622	4.13783	-3.36716	0.0389184	-0.390391	0.211499	-0.0166252	0.092328	-0.524577	0.287246	-0.0132972	0.0803737	283.811	287.974	285.172	-3.70302	2.35865	0.32137	0.000747476
202148010051_R07C01	311785	non-DS	control	M	Hispanic	16	289	28	290.167	3747	n/a	n/a	0.0333366	0.153213	0	0.00919011	0.0636813	0.585188	0.147132	not high	10.0805	-0.293006	5.93449	-0.934797	-7.06332	-0.746677	3.36179	0.377837	-3.44449	-2.85903	-0.34478	0.438125	0.036597	0.333643	-0.500548	0.504093	0.0172979	0.314562	286.614	280.554	284.148	1.98253	-2.01586	1.94251	0.00278592
202148010094_R06C01	198460	DS	control	F	Hispanic	19	281	35	282.458	3900	n/a	n/a	0.0720924	0.0586394	0.0307762	0.0168925	0.0529774	0.737765	1.73472e-18	not high	-13.8952	-11.267	7.89848	-6.93049	2.24829	2.01906	-0.686377	0.500658	-4.21044	0.75371	0.0200457	0.630056	0.40947	0.541103	-0.166929	0.763881	0.357858	0.592682	278.919	279.113	284.139	3.72202	10.3723	3.89032	0.220363
202148010121_R01C01	293667	non-DS	control	F	Hispanic	22	279	21	279.875	3619	n/a	n/a	0.0198957	0.155415	0	0.051883	0.0852748	0.668344	0	not high	7.10875	-8.6863	3.17859	-1.16527	-3.22708	-8.57578	9.77655	0.484424	4.00148	0.767955	-0.310709	-0.00155401	0.0814114	-0.085303	-0.457386	0.0494653	0.0697267	-0.115589	282.935	284.522	279.519	2.42229	6.30196	1.09154	0.0077972
202148010121_R07C01	920387	non-DS	control	F	Other	22	279	26	280.083	3475	n/a	n/a	0.0186032	0.144013	-2.65736e-20	0.0236696	0.0783284	0.720998	0	not high	7.22015	-12.74	5.60712	13.9405	-8.47158	-1.6967	-2.07895	8.23043	0.561583	1.78568	-0.458901	0.0453267	-0.0669976	-0.038842	-0.578604	0.124426	-0.0516789	-0.0411237	284.757	285.819	281.659	4.24379	7.59899	3.23118	0.00354643
202148010095_R02C01	476	non-DS	control	F	Hispanic	20	265	26	266.083	2438	n/a	n/a	0.0610013	0.153917	0.0151309	0.0349975	0.0791114	0.63833	0.00363193	not high	0.55378	-0.530309	6.98815	0.940236	8.92053	-5.70936	3.0512	-2.8831	-0.652749	3.53784	-0.353199	0.119314	0.0533186	0.0633489	-0.499002	0.160823	0.0405294	0.0285684	273.249	268.458	274.668	-1.49851	-3.67196	1.52981	0.00170153
202148010130_R01C01	422759	non-DS	control	F	Other	24	289	21	289.875	3799	n/a	n/a	0.0471934	0.240031	0	0.0153471	0.0784432	0.586509	0.0121938	not high	4.95423	7.9054	-3.53533	3.99669	4.79454	10.1783	12.1412	8.75228	2.2482	-2.66792	-0.252208	0.0327772	0.129473	-0.0711172	-0.420042	0.105624	0.0980668	-0.0832134	283.746	280.171	285.593	-0.8851	-2.39953	3.38706	0.00313343
202148010095_R01C01	509273	non-DS	control	F	Hispanic	20	283	15	283.625	3430	n/a	n/a	0.0675559	0.25126	7.75373e-21	0	0.0637135	0.595696	0	not high	5.3576	8.86157	-1.71431	1.11795	0.818716	-5.66124	3.0555	3.41352	-1.6266	-0.111616	-0.329383	0.256035	0.058823	0.164731	-0.4812	0.383822	0.042536	0.209849	278.29	284.895	276.392	-3.87053	4.93518	-3.5471	0.00255682
202148010123_R07C01	198511	DS	control	F	Hispanic	23	n/a	38	n/a	3278	n/a	n/a	0.0908495	0.103525	0.0122997	0.0174312	0.0373379	0.734962	0	not high	-15.6507	-2.19773	14.0961	-7.33775	-0.641256	2.33838	-1.36041	0.210739	3.94059	5.03134	-0.332388	-0.152977	n/a	n/a	-0.465949	-0.0682634	n/a	n/a	274.828	267.921	282.057	n/a	n/a	n/a	0.234711
202148010121_R06C01	346478	non-DS	control	F	White	22	281	28	282.167	4082	n/a	n/a	0.00903663	0.131567	0	0.0234734	0.067365	0.747478	0	not high	8.43276	-5.36186	-11.2696	-4.27151	3.4392	-0.618342	-0.120053	4.69921	3.11074	0.681512	-0.271642	0.00907488	0.118086	-0.0792908	-0.426592	0.104613	0.0984574	-0.065892	280.692	284.41	280.377	-0.644384	5.32008	1.1937	0.00422525
202148010095_R03C01	198316	DS	control	F	Hispanic	20	259	70	261.917	3487	No	0	0.0278601	0.155966	0.00370361	0.000267385	0.054088	0.628666	0.0899128	not high	-3.02273	0.896242	3.88108	-1.75483	4.17761	3.2014	-1.28942	2.62201	-2.9146	2.01067	-0.243162	0.349157	0.167705	0.301586	-0.405796	0.44085	0.137486	0.318505	273.213	266.202	276.051	7.07612	7.03256	4.11388	0.234554
202148010130_R03C01	231391	non-DS	control	F	Hispanic	24	272	120	277	2895	n/a	n/a	0.0424464	0.29453	0.0271925	0.0359881	0.119237	0.473405	0	not high	3.49194	12.8902	-0.410048	6.7796	-0.236442	-6.68403	3.16952	3.3342	0.749397	-0.880087	-0.397715	-0.0247419	-0.0025925	-0.102699	-0.52741	0.0387471	0.00229175	-0.11947	278.626	271.914	276.055	0.995283	-3.26036	0.271647	0.00137008
202148010094_R08C01	198108	DS	control	F	White	19	265	114	269.75	2565	No	0	0.0566462	0.155969	0.0255547	0.00814334	0.160662	0.579787	0	not high	-14.9846	3.07942	-7.24385	-1.8684	0.971745	-2.46721	-4.24526	1.39031	1.94991	-0.546096	-0.222485	0.460465	0.180205	0.397113	-0.379876	0.616303	0.156353	0.475329	267.97	274.091	279.545	-0.637506	12.3111	5.34127	0.233159
202148010095_R04C01	292749	non-DS	control	F	Hispanic	20	n/a	25	n/a	3714	n/a	n/a	0.0520735	0.149698	0.0169418	0.0312877	0.124031	0.61045	0	not high	2.26715	-0.203414	1.27639	-3.64272	-1.76748	-5.61436	2.81814	0.282644	-1.32137	0.18497	-0.273406	-0.0883088	n/a	n/a	-0.422087	0.00714688	n/a	n/a	287.786	283.558	286.089	n/a	n/a	n/a	0.00511317
202148010095_R05C01	683914	non-DS	control	F	Hispanic	20	282	32	283.333	3345	n/a	n/a	0.0274646	0.311258	0.00439409	0.0290823	0.109111	0.497217	3.46945e-18	not high	4.08903	10.2686	-1.47658	-4.23185	2.35599	1.40728	-1.59821	4.76136	-1.76565	4.55019	-0.280569	0.514853	0.107942	0.424137	-0.443037	0.669544	0.0809621	0.496265	283.165	280.049	281.792	1.41613	0.523501	2.23055	0.00168673
202148010095_R07C01	839106	non-DS	control	F	Hispanic	20	272	19	272.792	3970	n/a	n/a	-2.53256e-21	0.155001	0.0315049	0.0451933	0.0679903	0.689938	-2.71051e-20	not high	4.02065	-0.971731	3.36796	1.99475	4.39865	-6.00725	4.09981	-1.59541	0.388379	-1.6422	-0.338144	-0.159954	0.0613706	-0.229433	-0.488853	-0.105631	0.0446374	-0.25384	282.758	283.199	279.848	5.12783	8.02449	4.06451	0.00359653
202148010123_R06C01	258073	non-DS	case	F	Hispanic	23	269	30	270.25	3969	n/a	n/a	0.0471704	0.179327	0.0038599	0.0774734	0.0798369	0.604674	0	not high	3.03687	4.64026	2.52543	-0.740309	0.320357	4.53955	-3.65439	0.12108	0.976583	3.6899	-0.457701	-0.153334	-0.0555325	-0.217693	-0.570031	-0.0773689	-0.0342518	-0.219533	273.085	270.348	273.227	-3.31002	-3.52169	-1.42276	0.00340776
202148010094_R04C01	198283	DS	case	F	Hispanic	19	278	11	278.458	2948	n/a	n/a	0.0538235	0.0465931	0.018471	0.0241653	0.0478901	0.690206	0.102675	not high	-5.0127	0.517072	2.394	-2.22152	2.93649	-0.999001	0.0684266	-1.03183	-0.0678506	-4.83811	-0.217545	0.401487	0.176054	0.320592	-0.373652	0.575279	0.154736	0.413594	273.017	273.215	278.09	-0.944659	5.77932	-1.02561	0.238044
202148010121_R08C01	232091	DS	case	M	Hispanic	22	284	59	286.458	2835	n/a	n/a	0.071679	0.188457	0.0123569	-4.33681e-19	0.0860047	0.645845	0	not high	-16.8524	0.000885778	9.6251	-0.401873	-13.0448	-6.11072	1.84141	-6.74764	0.271771	3.52959	-0.343078	0.125205	0.0421702	0.0281932	-0.493857	0.221506	0.0273281	0.0407947	270.858	261.846	278.55	-5.57511	-8.19978	-2.83259	0.242105
202148010119_R01C01	249666	non-DS	control	F	Other	21	271	33	272.375	3240	n/a	n/a	0.0195539	0.132331	0	0.0701565	0.0569011	0.706834	0.00960467	not high	10.0588	-0.470504	-7.00193	4.86793	4.13398	0.32941	8.36464	-1.26163	0.991272	-0.361283	-0.416992	-0.00627113	-0.017042	-0.074911	-0.537824	0.0710487	-0.00395781	-0.076169	278.889	276.398	279.473	1.67101	1.6587	4.06788	-0.00131593
202148010130_R07C01	779133	non-DS	control	F	Hispanic	24	257	22	257.917	3572	n/a	n/a	0.0261584	0.231951	0	0.0296251	0.0910764	0.604644	0	not high	3.91381	2.51336	4.23053	-4.0456	-0.435893	0.372731	-0.87467	1.48464	1.10239	-3.98528	-0.431974	0.165866	-0.0169308	0.126353	-0.547697	0.284121	-0.000812369	0.171288	282.649	289.698	279.387	11.1958	21.0491	9.27113	-0.0012846
202148010121_R02C01	198253	DS	control	M	Other	22	276	33	277.375	3170	No	0	0.0411532	0.0776165	0	-3.50345e-19	0.0390499	0.652585	0.158327	not high	5.56945	2.71808	-8.68224	5.46967	-5.62768	-0.359003	5.92633	-0.0907435	3.13712	1.70728	-0.174065	-0.0201908	0.220666	-0.0989034	-0.349729	0.0479223	0.179634	-0.111187	277.328	267.632	275.698	4.18972	1.06623	-2.66141	0.232055
202148010094_R01C01	198215	DS	control	M	Other	19	269	22	269.917	2568	No	0	0.110906	0.0895479	0.0321972	0.0210935	0.102408	0.576967	0.0474109	not high	-2.95091	9.7973	-1.43232	8.96321	-5.74388	17.2679	15.4434	-4.02717	-6.64323	-3.68367	0.0441389	0.258989	0.446655	0.195301	-0.160916	0.389875	0.375163	0.248504	275.468	266.16	277.717	5.21246	2.63974	2.00238	0.228475
202148010123_R02C01	163214	non-DS	control	M	Hispanic	23	n/a	19	n/a	3590	n/a	n/a	0.0725475	0.240195	0.00547554	0.0900069	0.125222	0.419999	0.0265401	not high	7.64839	9.85944	7.03274	-2.57974	-3.07911	-3.13347	2.63209	-0.422382	2.3206	-5.05709	-0.435143	-0.0458828	n/a	n/a	-0.549305	0.0496355	n/a	n/a	281.662	273.46	281.333	n/a	n/a	n/a	-0.00714492
202148010121_R04C01	269695	non-DS	case	M	Other	22	275	29	276.208	3690	n/a	n/a	0.0144529	0.184034	0	0.0551785	0.0578608	0.678759	0	not high	6.29785	-10.0535	4.39343	14.9844	-9.26071	1.07822	-3.57209	5.04746	0.442925	0.69525	-0.505571	0.058834	-0.109623	-0.0175283	-0.617104	0.0987405	-0.0866898	-0.0575938	276.395	274.725	275.642	-2.47076	-1.75445	-1.27431	0.00127745
202148010123_R03C01	198198	DS	case	M	Hispanic	23	255	20	255.833	3430	n/a	n/a	0.0651774	0.0276332	0.0187945	0.0150458	0.0537356	0.797602	0	not high	-14.2312	-9.63857	-1.79841	-2.34852	-4.35358	-5.21802	4.29472	-3.00341	4.40265	-3.23435	-0.24765	0.0827688	0.169567	0.0474528	-0.408476	0.166442	0.140284	0.0585651	266.028	252.587	273.022	1.53883	-4.84248	2.59662	0.224875
202148010123_R01C01	92810	non-DS	control	M	Hispanic	23	272	31	273.292	3995	n/a	n/a	0.00990304	0.199552	0	0.033602	0.101383	0.629488	0	not high	10.4059	-5.4052	-3.05309	-1.2034	1.40757	8.16264	-0.187954	-0.610451	-3.3395	3.25535	-0.298078	0.142011	0.100915	0.0715244	-0.462986	0.19604	0.0700546	0.0466425	276.025	269.643	274.513	-1.60494	-5.53125	-1.27025	-0.00229503
202148010121_R03C01	363812	non-DS	control	M	Hispanic	22	274	25	275.042	2945	n/a	n/a	0.0426052	0.126671	0	0.0381765	0.0617064	0.706963	0.00764525	not high	5.63768	-5.2314	-0.439099	-3.13523	-9.0798	-0.365734	3.12334	1.86671	0.705954	0.778767	-0.345407	0.370787	0.0517592	0.296775	-0.491508	0.430761	0.0399572	0.277201	287.517	280.739	285.869	9.06261	4.69389	9.33065	0.00439197
202148010123_R08C01	198182	DS	case	M	n/a	23	n/a	n/a	n/a	n/a	n/a	n/a	0.0331335	0.159331	0.00289918	0	0.0176311	0.774999	0	not high	-16.0394	-5.43214	-4.69631	5.27914	-13.6166	1.13802	-5.16239	-0.791656	2.53479	0.875871	-0.301028	0.286574	n/a	n/a	-0.460393	0.355571	n/a	n/a	264.904	264.709	268.344	n/a	n/a	n/a	0.229736
202148010123_R04C01	848977	non-DS	case	M	Hispanic	23	282	26	283.083	3884	n/a	n/a	0.069929	0.220376	0.00204626	0.0811787	0.0882031	0.516486	-3.46945e-18	not high	8.61378	7.64956	1.00605	2.10979	2.00667	-2.1699	3.03795	0.302251	4.85448	-2.56386	-0.408425	0.0316232	-0.0196529	-0.0585891	-0.538014	0.101141	-0.0137899	-0.071544	282.215	276.575	276.494	0.466789	-2.94992	-3.06768	-0.00277118
202148010119_R08C01	198396	DS	control	M	Hispanic	21	266	13	266.542	2867	No	0	0.0373033	0.0304016	0.00970317	0.0119753	0.0376498	0.857623	0.0279055	not high	-4.45064	-8.54531	-4.26543	-6.00482	-7.58142	3.95538	-7.05785	-1.84029	7.63357	1.61392	-0.227056	0.178495	0.178983	0.121606	-0.398022	0.284601	0.141097	0.151256	272.366	261.287	283.472	3.34667	-0.927884	8.89001	0.273106
202148010095_R08C01	198424	DS	case	M	White	20	275	41	276.708	3402	n/a	n/a	0.0547718	0.066241	0.0161167	0	0.0501959	0.784906	0	not high	-9.11334	-4.53848	-15.5543	-5.56163	-5.46039	5.14064	-4.27038	-3.18378	-3.98199	-3.65609	-0.122406	0.394818	0.27302	0.317449	-0.315624	0.531856	0.21434	0.374333	270.849	277.421	277.346	-1.87713	11.2912	-0.6362	0.24309
202148010130_R08C01	198077	DS	case	M	Hispanic	24	246	55	248.292	2650	n/a	n/a	0.053116	0.200169	0.00734634	-5.49187e-19	0	0.473196	0.224857	high	18.9451	6.14408	5.91086	-2.43752	7.01664	-0.193412	-3.96721	1.60297	3.72486	1.41191	0.16572	1.35605	0.59081	1.33592	-0.119952	1.45135	0.435599	1.36141	253.71	234.754	256.322	-7.07346	-18.7608	-10.7039	0.251249
202148010119_R04C01	961440	non-DS	control	M	Other	21	221	120	226	2057	n/a	n/a	0.0135756	0.208586	0.0238252	0.0764872	0.128213	0.544705	-3.46945e-18	not high	8.94919	-0.990393	9.4709	11.8272	-5.60586	4.01535	-11.777	3.40498	1.09042	-5.1908	-0.389605	0.0913489	0.0587555	0.116133	-0.527353	0.161784	0.0482698	0.124858	257.285	252.817	254.899	0.658346	-0.17105	-1.61562	0.00172941
202148010121_R05C01	198313	DS	control	M	Other	22	258	121	263.042	3518	No	0	0.0299117	0.0631889	0.0564792	0.0331861	0.0881537	0.718022	0	not high	-11.6886	-11.0476	-8.82476	4.8613	-7.82654	10.017	6.13563	-3.61629	0.858044	6.68602	-0.205322	0.196008	0.204372	0.146171	-0.379353	0.31534	0.162917	0.190319	264.14	252.655	276.175	-1.58463	-6.07924	4.61549	0.230457
202148010123_R05C01	470617	non-DS	control	M	Hispanic	23	281	20	281.833	3302	n/a	n/a	0.0350256	0.152717	0	0.0384295	0.060128	0.695386	3.46945e-18	not high	7.55637	-3.29161	-7.76661	0.371692	-1.55096	-3.71692	0.828362	-1.07413	-0.916237	3.35051	-0.342129	0.247847	0.0479472	0.160153	-0.487449	0.344585	0.0379005	0.174873	281.167	281.858	277.753	-0.169582	2.76818	-1.43042	-0.00347159
202148010095_R06C01	181077	non-DS	case	M	Hispanic	20	271	24	272	3005	n/a	n/a	0.0570961	0.247051	-1.38841e-20	0.0229342	0.0686457	0.584343	0	not high	7.23978	6.79242	6.85421	-4.08817	-7.36434	-2.35576	1.25693	-0.552749	-3.96967	-2.11512	-0.347779	0.179918	0.0525629	0.112033	-0.493383	0.275595	0.0408201	0.129269	284.19	279.451	285.454	6.97155	4.71153	10.0489	0.00133298
202148010119_R02C01	660734	non-DS	control	M	Hispanic	21	285	22	285.917	3598	n/a	n/a	0.033561	0.141132	-1.39866e-20	0.0246969	0.0866095	0.705136	0	not high	3.56757	-7.94049	10.4155	-5.54843	3.18883	1.59668	-0.386539	-0.518786	-1.72045	2.45822	-0.370756	0.11504	0.0150576	0.01912	-0.507695	0.202599	0.013978	0.0231758	278.56	279.244	275.537	-4.42415	-1.58628	-5.15798	0.000482961
202148010130_R04C01	198475	DS	control	M	Hispanic	24	271	51	273.125	3690	No	0	0.0671159	0.180142	0.0435606	0	0.078279	0.605584	0	not high	-9.99834	3.59086	10.4407	-3.38521	-8.22939	-1.77367	2.26667	-2.26954	-4.41202	-3.9731	-0.248979	0.2729	0.150188	0.202749	-0.399918	0.391616	0.133272	0.242614	276.609	276.956	280.923	5.53011	12.5654	4.45226	0.221755
202148010130_R05C01	198445	DS	case	M	Hispanic	24	271	n/a	n/a	2722	n/a	n/a	0.0638171	0.00934581	0.00347636	0	0.0274754	0.70782	0.16387	not high	8.8845	-7.92335	5.88917	-5.50803	0.68708	7.64669	-1.36621	1.0917	-3.31099	4.01362	-0.272229	0.258211	n/a	n/a	-0.415081	0.400876	n/a	n/a	281.733	272.908	281.725	10.6535	8.51794	5.25415	0.226938
202148010119_R03C01	108741	non-DS	control	M	Other	21	284	24	285	3720	n/a	n/a	0.0178476	0.105596	0.00224826	0.0142186	0.0807507	0.776287	0.0132988	not high	-0.700397	-12.2699	7.00727	16.9983	-5.55319	-2.73264	-2.67662	3.09728	-4.56163	-2.02618	-0.413959	-0.0386693	-0.0271883	-0.132743	-0.540218	0.0425048	-0.0177203	-0.134738	281.183	288.366	284.564	-1.38909	7.97073	4.24733	0.00292294
202148010130_R06C01	639374	non-DS	control	M	Hispanic	24	270	21	270.875	3298	n/a	n/a	0.0329144	0.150269	0	0.0367581	0.0625233	0.71185	0	not high	1.696	-1.89914	-2.85621	0.0776	4.30504	0.355738	0.766352	-2.86085	-6.19728	3.35712	-0.419817	0.19449	-0.0183011	0.128872	-0.545617	0.297163	-0.0104006	0.153513	280.367	282.161	279.083	3.55993	7.85592	4.05513	0.000572082
202148010119_R05C01	841495	non-DS	control	M	Other	21	294	45	295.875	3430	n/a	n/a	0.0775364	0.204461	0.00580652	0.0254366	0.0628407	0.620981	-8.67362e-19	not high	0.877612	3.99192	11.081	13.1266	1.49857	3.51872	-6.24703	7.63069	-2.32625	2.17094	-0.400443	0.153946	-0.0250246	0.0379642	-0.540571	0.222511	-0.0278657	0.0194045	285.611	276.855	284.372	-1.0796	-7.88992	0.276521	-0.0023602
202148010094_R03C01	521509	non-DS	control	M	Hispanic	19	n/a	26	n/a	3546	n/a	n/a	0.00320856	0.11663	-1.36495e-20	0.0377888	0.0563228	0.765467	0	not high	10.2053	-12.3354	-0.452672	-1.53325	-5.678	0.993873	4.11412	-1.41169	-9.10386	-2.09591	-0.33369	0.130607	n/a	n/a	-0.489226	0.200159	n/a	n/a	274.817	277.491	274.727	n/a	n/a	n/a	0.00201654
202148010094_R02C01	392136	non-DS	case	M	White	19	270	24	271	3033	n/a	n/a	0.0157418	0.138914	8.67362e-19	0.0341958	0.0453036	0.756217	0	not high	4.06072	2.02832	-7.62666	0.581594	9.51103	0.43664	-2.62152	0.869455	-1.55583	3.12009	-0.440582	-0.0807616	-0.0391966	-0.146632	-0.557096	0.0245547	-0.0219919	-0.119393	276.323	267.161	269.351	-0.483621	-7.14342	-5.67642	-0.00360731
202148010094_R07C01	572945	non-DS	case	M	Hispanic	19	288	28	289.167	3175	n/a	n/a	0.0249836	0.19899	0	0.0200995	0.080149	0.665093	0	not high	0.97187	0.289422	5.76253	0.0609336	-2.02175	-2.69504	1.07682	-0.701875	-5.77863	5.584	-0.3584	0.249431	0.0240212	0.146963	-0.501124	0.333492	0.0176218	0.146339	282.368	276.17	277.244	-1.85162	-5.96499	-4.58412	0.00176395
202148010094_R05C01	198021	DS	case	M	Hispanic	19	179	21	179.875	3118	n/a	n/a	0.0447187	0.128453	0	0.00514405	0.0315867	0.493406	0.260526	high	-0.446756	-0.137129	-6.62039	-2.46439	3.42904	0.284709	-1.87086	1.19507	-0.591368	-3.29534	0.120789	1.09953	0.6173	1.21724	-0.127846	1.14865	0.489309	1.22142	258.399	256.93	260.478	25.209	32.5631	18.7657	0.131444
202148010119_R06C01	198353	DS	case	M	White	21	264	35	265.458	2863	n/a	n/a	0.0480587	0.0913297	0.0575031	0.0236918	0.0502115	0.724107	1.73472e-18	not high	-15.5071	2.4441	-11.9074	3.45395	1.12441	-4.82838	0.800412	-3.39888	1.58858	0.628973	-0.281029	-0.071403	0.126142	-0.126109	-0.429996	0.0179157	0.110098	-0.112852	263.587	263.636	270.382	-4.60953	2.29093	-3.44441	0.229413
202148010130_R02C01	982339	non-DS	control	M	White	24	276	23	276.958	3204	n/a	n/a	0.030931	0.218045	-2.10044e-20	0.042609	0.0548054	0.640127	1.73472e-18	not high	10.0077	4.69013	-6.81499	-1.55249	-0.0871089	-0.157014	-1.77997	2.79907	-0.292952	-3.53375	-0.365199	-0.030013	0.0299666	-0.107886	-0.516459	0.0235833	0.0132796	-0.134535	275.935	271.582	270.83	-3.34255	-5.33314	-6.46457	0.00457696
202148010139_R07C01	198370	DS	case	M	Hispanic	26	311	n/a	n/a	3130	n/a	n/a	0.0412493	0.0498375	0.0620925	0.0139261	0.132029	0.674783	0	not high	-14.2459	-15.7628	4.63896	-10.7304	-8.64253	8.8625	-1.95293	3.01732	-5.43523	2.56417	-0.0775007	0.461739	n/a	n/a	-0.299929	0.578029	n/a	n/a	279.858	264.104	282.251	-7.69476	-17.6877	-9.33158	0.233334
202148010141_R01C01	198105	DS	control	F	White	28	280	48	282	3317	No	0	0.0475204	0.150408	0.0160214	0.0192464	0.090575	0.629257	0.0216485	not high	-3.71964	4.61743	-8.60071	1.28446	-2.0081	-4.6998	2.59974	0.31885	2.97115	1.88957	-0.269283	-0.120778	0.120619	-0.208808	-0.428114	-0.0414332	0.0970852	-0.211542	268.401	267.813	277.459	-6.38423	-0.492424	-2.41147	0.236323
202148010140_R08C01	663271	non-DS	control	F	Hispanic	27	287	31	288.292	2995	n/a	n/a	0.0434149	0.239274	0.00739885	0.0322587	0.0728655	0.547209	0.0398463	not high	10.2187	7.30612	2.44121	3.36919	-2.7179	2.74092	10.7752	1.91895	0.662042	-1.35259	-0.259673	0.100572	0.123661	-0.000132854	-0.423666	0.153017	0.0958679	-0.0320543	290.41	288.419	285.56	6.60209	6.71919	4.11	0.000763351
202148010141_R07C01	783897	non-DS	control	F	Hispanic	28	279	39	280.625	3147	n/a	n/a	0.0786705	0.178736	0.000473148	0.0420043	0.107669	0.579451	6.93889e-18	not high	0.470007	-3.72273	17.7299	-1.59437	-3.47161	-9.03963	8.65531	-0.409461	5.16538	-1.5194	-0.345575	-0.0040942	0.0457632	-0.0893541	-0.486386	0.0965283	0.0400518	-0.0703101	285.888	282.554	281.71	5.37481	4.33375	3.28239	7.94088e-05
202148010131_R01C01	927169	non-DS	control	F	Hispanic	25	277	25	278.042	3901	n/a	n/a	0.0357727	0.0989784	0	0.040028	0.0874738	0.717918	0	not high	3.07442	-5.8555	2.10883	-1.05938	6.95812	1.8833	3.70459	-1.01328	-4.168	-6.0179	-0.357077	0.00943126	0.0369579	-0.0706244	-0.49362	0.113231	0.0351433	-0.0474633	276.649	276.897	275.717	-3.04029	-0.452597	-1.95507	0.00275692
202148010141_R04C01	991138	non-DS	control	F	White	28	298	35	299.458	3005	n/a	n/a	0.0494257	0.297724	0	0.0490638	0.0749689	0.497783	0	not high	7.37303	9.58593	-3.50469	0.347448	-10.3069	-4.01692	0.173693	5.93194	1.18289	0.739575	-0.352436	0.00599545	0.0192416	-0.117205	-0.499004	0.0507379	0.010475	-0.160891	287.382	284.943	282.485	-0.955606	-1.54266	-3.12118	-0.00240973
202148010144_R08C01	344792	non-DS	case	F	White	29	265	41	266.708	3939	n/a	n/a	0.010291	0.185709	-8.67362e-19	0.0510757	0.084018	0.66283	0	not high	8.6667	1.80367	-8.12638	0.280139	-1.60817	-3.27409	1.36386	-1.51638	-0.291452	2.22074	-0.416195	-0.131898	-0.0103293	-0.189122	-0.54559	-0.0704845	-0.00662152	-0.204225	272.967	275.542	272.858	-1.78075	3.4121	-0.281041	-0.00276892
202148010141_R08C01	753193	non-DS	case	F	Hispanic	28	271	25	272.042	2500	n/a	n/a	0	0.133865	-1.44128e-22	0.0223567	0.0526604	0.778243	0	not high	2.26461	-12.9852	4.66862	-1.36	-0.342148	-6.11249	1.67631	-1.98486	3.08448	-0.67638	-0.487052	0.0573412	-0.0867544	-0.0106272	-0.608008	0.0792416	-0.0738416	-0.0671833	277.125	290.547	277.544	-0.0936776	15.8074	2.13883	-9.43348e-05
202148010141_R03C01	628211	non-DS	control	F	Other	28	269	29	270.208	2835	n/a	n/a	0.0310839	0.103597	0	0.0569771	0.10271	0.687733	0	not high	9.61007	-12.1902	6.29062	17.2214	-8.76026	-1.19337	2.10477	7.09024	1.10438	0.280052	-0.41541	0.0411866	-0.013198	-0.0230885	-0.540416	0.0841004	-0.00459961	-0.0579644	277.321	269.536	274.684	0.925894	-4.33402	0.0344623	0.00438548
202148010141_R02C01	847580	non-DS	case	F	White	28	302	102	306.25	3410	n/a	n/a	0.0657336	0.26818	0	0.0149789	0.23107	0.377833	0	not high	9.53279	10.7299	-6.37903	-10.6766	-6.7355	1.24556	4.30305	18.1763	5.67531	-0.691547	-0.165451	0.561949	0.199137	0.425067	-0.340073	0.693281	0.163291	0.465499	288.623	307.072	288.517	-1.36247	18.8464	1.39997	-0.00188694
202148010144_R01C01	832077	non-DS	control	F	White	29	269	34	270.417	3610	n/a	n/a	1.52681e-05	0.223461	0	0.0366423	0.0501505	0.661287	0.00648426	not high	8.82675	-0.633345	-4.60313	2.7063	-1.57038	-1.01383	5.23664	6.05309	-3.1091	-1.73379	-0.338737	0.259844	0.0632575	0.195149	-0.47664	0.357525	0.0589893	0.214965	284.389	271.889	281.777	7.99408	-1.98088	7.12737	0.000390514
202148010144_R03C01	198297	DS	case	F	Hispanic	29	280	27	281.125	3215	n/a	n/a	0.0270292	0.0364402	0	-4.62417e-19	0.0437807	0.459906	0.420978	high	4.5547	-1.51072	3.22305	-3.74718	0.736186	2.79256	-1.22957	1.28952	1.05235	-5.49323	-0.11054	0.0944626	0.280276	0.0081954	-0.28093	0.22979	0.245057	0.0617625	277.433	262.278	277.913	2.64781	-6.02777	-1.95828	0.244938
202148010131_R02C01	198007	DS	control	F	Hispanic	25	274	51	276.125	3520	No	0	0.0702811	0.124203	0.000618241	0.0215623	0.0340125	0.592542	0.134703	not high	-2.42157	5.94267	6.77291	-1.40081	5.85523	-0.751831	2.86538	4.06081	0.13555	-4.96541	-0.304241	0.0541521	0.0917942	-0.0220424	-0.430577	0.176175	0.0999127	0.0200388	277.46	266.089	283.535	5.1451	0.394151	5.9314	0.228209
202148010139_R05C01	306179	non-DS	control	F	White	26	269	60	271.5	2920	n/a	n/a	0.0369897	0.235201	0	0.0172729	0.0809506	0.61011	0	not high	4.8227	7.91591	-5.28574	-1.65475	1.78802	0.0790053	-0.859457	2.70915	-1.97613	0.0421964	-0.308943	0.244159	0.0919207	0.177282	-0.461718	0.314949	0.0729352	0.169812	281.294	279.088	277.702	4.89913	5.2181	3.05178	-0.00196204
202148010140_R05C01	103239	non-DS	control	F	White	27	277	32	278.333	3090	n/a	n/a	0.0358886	0.197217	0.00346636	0.0414003	0.0749078	0.631803	0	not high	4.5031	7.79332	-5.44724	-0.0899169	5.54343	-0.673635	-2.79642	1.09863	4.16223	-3.13052	-0.459253	-0.006154	-0.0655227	-0.0867972	-0.568821	0.0953166	-0.0403205	-0.0660716	277.868	271.637	274.907	-1.82171	-5.71303	-2.76545	-0.00183906
202148010144_R04C01	705061	non-DS	control	F	Hispanic	29	277	31	278.292	3397	n/a	n/a	0.0224149	0.187204	0	0.0302297	0.1232	0.620164	-3.46945e-18	not high	5.09572	-3.19854	5.55495	-3.91691	-2.45928	-0.548857	0.950604	0.214336	-0.205594	-4.01527	-0.41437	-0.0689673	-0.0205968	-0.149527	-0.539676	-0.00389729	-0.0111373	-0.165186	277.647	275.267	275.579	-2.04228	-2.08313	-2.09317	-0.00322105
202148010131_R05C01	627266	non-DS	control	F	Hispanic	25	278	22	278.917	4075	n/a	n/a	0.0211101	0.119614	0	0.0586924	0.0869416	0.695224	2.62543e-05	not high	5.743	-5.07092	4.51788	-2.27962	2.9298	-1.4306	6.55702	4.00044	-7.66179	3.06059	-0.438334	0.0460377	-0.0452125	-0.0357806	-0.552922	0.154669	-0.0249467	-0.00810679	286.18	286.841	284.837	6.07854	9.05637	6.78743	0.00298317
202148010140_R02C01	111669	non-DS	control	M	Hispanic	27	286	57	288.375	2730	n/a	n/a	0.073369	0.261825	0.0117251	0.0485786	0.0814393	0.495411	0	not high	9.64011	9.06581	9.43156	-2.02831	-6.23384	0.280392	0.792895	-1.39832	1.5987	2.02332	-0.260783	0.224497	0.122465	0.123625	-0.425622	0.310644	0.0938365	0.125374	276.885	262.858	275.932	-6.51057	-18.4075	-5.14015	-0.00386604
202148010139_R01C01	839019	non-DS	control	M	White	26	273	36	274.5	3290	n/a	n/a	0.0174194	0.0799923	0	0.030897	0.145365	0.703203	0	not high	9.85517	-9.95125	-12.5462	-6.90379	2.62597	-0.445199	-4.56737	3.01382	-0.559859	-3.02023	-0.366994	0.0943179	0.0307381	0.0213971	-0.504049	0.211391	0.0279032	0.0591193	276.386	276.102	279.212	-1.65617	0.4926	3.05081	-0.00637233
202148010131_R06C01	198205	DS	control	M	White	25	253	90	256.75	2799	No	0	0.0265816	0.0900055	0.00825167	0.0172766	0.0311339	0.739396	0.0513942	not high	1.62456	-6.16033	-10.5535	-2.28969	-8.00457	0.406324	0.245196	-1.14014	-6.57521	-3.30181	-0.051512	0.668875	0.364749	0.631712	-0.262349	0.780505	0.285586	0.670448	266.149	258.009	269.779	2.48278	1.44992	0.108517	0.215788
202148010131_R08C01	840063	non-DS	control	M	Hispanic	25	282	26	283.083	4451	n/a	n/a	0.0424063	0.161911	0.0124577	0.035204	0.0841847	0.650919	0	not high	9.23662	1.07744	-6.34091	0.956534	-8.48465	-5.33512	2.65888	-5.30516	-0.666158	3.90306	-0.337664	0.238149	0.051108	0.147937	-0.497405	0.32182	0.0268183	0.149135	282.661	280.885	279.178	0.911923	1.36014	-0.383677	0.00328123
202148010131_R04C01	747793	non-DS	case	M	Hispanic	25	272	21	272.875	4153	n/a	n/a	0.0188867	0.137677	0	0.0466311	0.122429	0.662737	0	not high	5.76066	-3.35929	2.19877	-4.37062	2.60302	-0.661164	5.31489	-1.02448	-3.26327	3.75572	-0.246997	0.425511	0.152431	0.355864	-0.405405	0.524011	0.128011	0.375604	285.294	279.132	281.074	7.66389	3.95762	5.29111	0.00140623
202148010140_R03C01	130741	non-DS	control	M	White	27	258	22	258.917	1995	n/a	n/a	0.00393145	0.067417	0.00361989	0.0389307	0.0647106	0.810606	0.00226022	not high	7.14723	-8.65275	-13.1122	1.72947	8.96048	-1.79963	-5.89154	-2.69056	0.860148	-2.94676	-0.380135	-0.0365728	0.033864	-0.0781003	-0.520174	0.0456615	0.0258097	-0.0695488	265.259	258.825	262.491	-6.60515	-10.2596	-8.00333	-0.00642978
202148010144_R06C01	310600	non-DS	control	M	Hispanic	29	297	27	298.125	3827	n/a	n/a	0.0352581	0.220713	0	0.0391813	0.0696276	0.627751	0	not high	4.65824	1.97296	8.73734	-2.15957	-2.4878	-2.0306	2.51769	-3.67051	-0.0917767	-3.4998	-0.43051	-0.020365	-0.05744	-0.140879	-0.552729	0.0564093	-0.0420489	-0.152049	279.376	285.717	273.771	-8.55047	-0.333719	-11.457	-0.00534721
202148010139_R06C01	561816	non-DS	control	M	Hispanic	26	269	45	270.875	3685	n/a	n/a	0.0348546	0.338832	0	0.0433221	0.0768956	0.48032	-6.93889e-18	not high	3.51861	16.0977	4.23647	-4.47379	-0.913568	2.15781	-2.48146	-0.602627	-2.68909	2.3142	-0.333426	0.146924	0.06809	0.0813063	-0.487705	0.208451	0.047511	0.0648007	279.407	270.386	275.575	3.01219	-3.48353	0.925458	-0.000292031
202148010131_R03C01	882320	non-DS	case	M	Hispanic	25	278	34	279.417	3062	n/a	n/a	0.0258704	0.236757	0.00660675	0.0385133	0.108883	0.558144	0	not high	3.83096	8.34781	4.16087	-1.86587	-2.78513	2.88832	-0.511296	-2.68701	-2.77849	-4.31297	-0.375641	0.0919923	0.0169588	0.00916667	-0.510888	0.178126	0.0166375	0.0141609	281.254	265.865	277.019	1.15317	-11.9202	-1.03156	0.000585867
202148010139_R04C01	542581	non-DS	case	M	Hispanic	26	284	24	285	3544	n/a	n/a	0.0340534	0.184807	0	0.0440747	0.0871686	0.641957	0	not high	3.06247	0.279293	14.2608	-3.70454	4.66481	3.8395	0.80969	-3.46321	-2.4963	-0.345099	-0.318968	-0.0728827	0.067803	-0.166956	-0.467751	0.0128629	0.054747	-0.16438	284.367	283.354	282.634	1.79498	2.95928	2.31716	0.000264093
202148010144_R07C01	198081	DS	control	M	Hispanic	29	245	36	246.5	3022	No	0	0.031575	0.0464302	0.0118471	0	0.0887703	0.799189	0	not high	-8.2201	-14.1175	-2.95761	-1.25769	-7.48982	-3.24341	-2.24417	-3.9211	1.0544	-0.92054	-0.222813	0.117754	0.204148	0.101241	-0.382108	0.234521	0.175057	0.148841	258.621	256.002	266.03	-1.74996	2.92237	-0.617507	0.229772
202148010131_R07C01	659544	non-DS	control	M	Hispanic	25	257	21	257.875	2950	n/a	n/a	0.0804724	0.181626	0	0.0538639	0.0753667	0.579835	0	not high	10.029	3.72505	4.68089	-4.5657	-6.26666	2.70239	4.11143	-4.20423	-1.96655	1.25158	-0.289509	0.29709	0.125578	0.257661	-0.45746	0.344425	0.0894622	0.231692	268.165	264.01	268.156	-3.28731	-4.63947	-1.96021	-0.000893899
202148010140_R06C01	198442	DS	case	M	Other	27	277	41	278.708	3515	n/a	n/a	0.0434157	0.122116	0.0285236	0.00340459	0.087437	0.690826	0	not high	-9.83126	-0.279757	-6.66898	2.31246	-2.30428	14.465	6.81741	-1.45211	3.63253	-4.3505	-0.229035	0.185244	0.164303	0.103845	-0.377307	0.356285	0.150856	0.194005	268.796	269.181	275.912	-4.75413	2.18025	-2.82541	0.225852
202148010141_R06C01	339873	non-DS	control	M	Other	28	n/a	40	n/a	3000	n/a	n/a	0.0479577	0.186565	0	0.0722442	0.0674976	0.613399	0	not high	9.31582	4.69184	-0.327026	6.27707	1.07959	19.3865	9.39335	-3.23115	7.7454	-3.14061	-0.389787	0.215676	n/a	n/a	-0.531748	0.281853	n/a	n/a	287.023	273.792	273.574	n/a	n/a	n/a	0.00362119
202148010139_R08C01	720569	non-DS	control	M	Hispanic	26	283	20	283.833	3485	n/a	n/a	0.0294969	0.208504	0	0.0373104	0.0712643	0.652589	-3.46945e-18	not high	0.87904	4.40043	3.14171	-2.4706	-1.94503	-3.93357	1.8954	-2.45759	2.91596	-0.515008	-0.4013	0.0267183	-0.0133116	-0.0650049	-0.535653	0.0939338	-0.0121046	-0.0805348	278.417	283.012	276.461	-3.74391	3.05147	-3.47862	-5.28691e-05
202148010140_R01C01	198139	DS	case	M	Hispanic	27	286	14	286.583	3515	n/a	n/a	0.0577636	0.00768577	0.0114148	0.0221428	0.0748745	0.647876	0.147917	not high	0.892107	-0.642114	4.44011	-2.46181	0.59665	-5.1152	2.93582	0.462055	-0.155657	-3.5061	-0.184204	0.0861555	0.200914	-0.0111077	-0.329032	0.242534	0.19204	0.0615254	279.569	269.824	284.741	2.31278	-1.09205	2.60291	0.238317
202148010140_R04C01	401126	non-DS	control	M	Hispanic	27	260	29	261.208	3487	n/a	n/a	0.00757588	0.206245	0	0.0446769	0.0579793	0.657639	0	not high	7.02492	-1.02769	4.39362	-4.59595	-2.13185	2.08104	-2.05295	0.38923	1.2783	-4.31263	-0.388611	-0.0392165	0.0229957	-0.0853607	-0.533901	0.0330622	0.0100199	-0.0875983	278.14	280.872	278.935	5.45201	10.9172	7.68565	-0.00415355
202148010140_R07C01	198391	DS	case	M	Hispanic	27	261	68	263.833	4005	n/a	n/a	0.0496043	0.039659	0.0229593	0	0.0668223	0.81111	0	not high	-16.0778	-10.9211	-1.08298	-3.60024	1.11399	-0.5324	2.19982	0.35279	3.15473	-3.05478	-0.232333	0.138008	0.176534	0.0865756	-0.389773	0.283893	0.151784	0.156989	273.327	266.29	280.777	6.36674	6.2498	8.08425	0.24126
202148010144_R05C01	763803	non-DS	control	M	Hispanic	29	268	32	269.333	3280	n/a	n/a	0.102695	0.159456	0	0.0446965	0.0995816	0.577721	0	not high	4.38319	2.92226	5.71583	-1.75122	-6.56652	0.0235762	0.80533	-1.36134	-1.1255	-3.55444	-0.355098	-0.0102708	0.0480272	-0.0727831	-0.507345	0.0328364	0.0292594	-0.107147	279.683	263.779	277.792	3.69983	-9.65581	3.51976	-0.00208886
202148010139_R02C01	905667	non-DS	control	M	White	26	274	38	275.583	3450	n/a	n/a	0.0479792	0.1184	0.00669862	0.0467036	0.0971489	0.658068	0	not high	10.0171	-3.53693	-8.88114	-2.48058	-1.59762	-3.00061	-0.899639	-1.26515	-5.0489	-0.849029	-0.31532	0.0842712	0.0812808	0.00916793	-0.476663	0.14108	0.0543136	-0.0137678	280.712	275.424	274.716	2.25786	-0.620498	-1.82319	-0.00282987
202148010141_R05C01	700892	non-DS	control	M	Hispanic	28	281	27	282.125	3487	n/a	n/a	0.0508966	0.272549	0	0.0304769	0.0825834	0.531551	0	not high	8.41484	5.46347	-4.30024	-6.58913	-14.5785	-0.964802	3.64499	4.47102	1.97376	1.23032	-0.294726	0.363813	0.0950462	0.275531	-0.467875	0.4407	0.0572119	0.270295	286.165	281.867	286.836	4.82797	2.77658	7.65256	-0.00395826
202148010158_R01C01	198212	DS	control	F	Hispanic	33	276	136	281.667	3250	No	0	0.093934	0.187634	0.0538862	0	0.135764	0.506622	6.93889e-18	not high	-21.8095	7.03478	13.3961	-3.91947	4.89893	0.106624	1.63878	5.08519	-1.81761	1.5361	-0.198624	0.0522227	0.191627	-0.0351357	-0.355747	0.213929	0.169752	0.0446129	285.022	279.854	290.175	11.8833	13.2886	11.815	0.223332
202148010152_R04C01	198076	DS	case	F	Hispanic	31	281	44	282.833	2183	n/a	n/a	0.0451704	0.227648	0.00594942	0	0.0374543	0.468067	0.157579	not high	6.74172	11.8428	4.82832	-4.7044	-3.79294	4.48072	-1.18095	-1.04255	-6.0583	-6.15067	0.100533	0.885609	0.489566	0.7959	-0.119185	1.04603	0.405263	0.873941	264.874	249.93	270.713	-10.3238	-18.8107	-9.53532	0.233839
202148010156_R04C01	198248	DS	case	F	Hispanic	32	275	23	275.958	4128	n/a	n/a	0.0718597	0.0655889	0.0244873	0	0.0716796	0.731331	0.0328768	not high	-11.2085	-5.71742	-2.24237	0.802636	2.1112	-9.93966	11.1316	2.77561	-1.79508	-1.73041	-0.241224	-0.0844004	0.154986	-0.160259	-0.403276	-0.00129779	0.127363	-0.157038	280.334	269.022	286.328	7.60718	2.89126	8.34639	0.237323
202148010152_R03C01	238717	non-DS	control	F	Hispanic	31	272	30	273.25	2870	n/a	n/a	0.0458767	0.188255	1.73472e-18	0.0270033	0.0643589	0.649911	0	not high	3.63671	-5.27136	13.9538	-2.74611	-2.40144	-5.37709	4.80556	2.72508	0.811038	-2.74738	-0.25505	0.0550426	0.143987	-0.01536	-0.406189	0.168819	0.126889	0.0195208	284.212	279.172	282.994	6.58139	3.99714	7.21039	-0.00227257
202148010151_R03C01	198432	DS	case	M	Other	30	261	29	262.208	2835	n/a	n/a	0.0615819	0.125391	0.0234671	0.0137904	0.101047	0.607346	0.0372136	not high	-8.30472	4.03745	-4.34817	3.96926	0.352785	-3.90463	0.916553	-2.51332	-3.55027	-1.99818	-0.0831499	0.351919	0.327413	0.30376	-0.284154	0.490132	0.258866	0.367093	269.51	251.595	274.111	2.54949	-8.44482	1.4181	0.236348
202148010161_R02C01	198261	DS	control	F	White	34	262	67	264.792	3402	No	0	0.0675943	0.134995	0.0206667	0	0.0540235	0.701238	0	not high	-19.1376	0.00247007	-10.643	-1.36097	-0.199895	-5.59395	1.26484	2.81504	0.0729055	-2.75406	-0.180433	0.0493705	0.227433	-0.00399251	-0.337816	0.15898	0.202878	0.0297977	268.306	270.517	278.174	0.933754	10.0421	5.10327	0.226398
202148010151_R04C01	708611	non-DS	case	F	White	30	289	25	290.042	3160	n/a	n/a	0.0185944	0.192386	0	0.00473216	0.049195	0.712331	0	not high	2.19516	-0.980276	-5.62474	-3.12604	4.09948	-3.60585	-1.67361	7.50988	2.49551	-0.576738	-0.331913	0.1817	0.0495945	0.0774701	-0.479378	0.304628	0.0385806	0.115395	285.499	286.07	284.139	0.867289	3.49983	1.93296	-0.0023032
202148010151_R06C01	198422	DS	control	F	White	30	272	30	273.25	2890	No	0	0.0317525	0.0428966	0.0202691	0	0.0749616	0.804968	-6.93889e-18	not high	-11.1532	-8.12362	-15.082	2.50074	1.22842	-8.71252	7.15175	0.655415	2.75026	0.720839	-0.167949	0.230608	0.231087	0.160206	-0.331946	0.35302	0.201132	0.203721	276.158	264.508	279.583	4.66709	-0.317635	2.73421	0.233398
202163110001_R07C01	198276	DS	case	F	Other	35	274	12	274.5	3033	n/a	n/a	0.0186263	0.0591857	0.0228685	0	0.0414788	0.863672	0	not high	-19.1263	-13.345	5.30545	14.8988	-2.27833	2.61615	-10.6511	7.06376	-0.833123	-1.15114	-0.35216	0.294342	0.0455718	0.221421	-0.485317	0.418418	0.0466356	0.266147	273.239	264.287	282.098	0.924381	-1.40813	4.49367	0.230419
202148010156_R01C01	544689	non-DS	case	F	White	32	301	21	301.875	5443	n/a	n/a	0.026243	0.146077	0.00434749	0.0602652	0.092876	0.659532	0	not high	8.07336	1.04161	-11.5536	-1.38889	0.561127	-3.10178	1.75134	0.0329829	-4.10093	0.616323	-0.488766	-0.0818225	-0.119611	-0.209891	-0.595053	-0.00382711	-0.0877495	-0.221203	272.096	267.843	270.753	-17.4779	-19.9473	-15.9863	0.000482116
202148010152_R07C01	198431	DS	case	F	White	31	270	31	271.292	3884	n/a	n/a	0.0270501	0.144704	0.00652557	0.0293746	0.0578666	0.696749	0.00559966	not high	-6.93242	-1.81474	-11.8964	0.664369	0.659147	-4.4912	0.327485	2.79027	-0.857182	-0.496475	-0.214989	-0.0185485	0.186092	-0.085006	-0.368016	0.0875539	0.166825	-0.0570874	271.305	260.267	275.229	0.638071	-3.68857	-0.863999	0.230306
202148010151_R08C01	628498	non-DS	control	F	Hispanic	30	291	26	292.083	3487	n/a	n/a	4.53616e-19	0.105621	0	0.0211669	0.103896	0.724813	0.0152483	not high	4.36998	-13.8775	10.6783	-8.58341	-6.40813	1.33316	-1.14325	2.04089	0.654224	-7.00355	-0.312726	0.00100443	0.066651	-0.107339	-0.453248	0.0696038	0.0628716	-0.124485	279.857	282.553	280.981	-5.59783	-0.887107	-1.98084	0.00262141
202148010161_R06C01	291076	non-DS	control	F	Hispanic	34	277	35	278.458	3565	n/a	n/a	0.0555249	0.261753	-3.10003e-20	0.0599745	0.0542314	0.547695	0	not high	2.12929	9.96739	10.162	-3.23164	2.43073	4.05692	0.257953	3.60933	-4.34798	6.69029	-0.399109	0.25427	-0.00550973	0.173375	-0.528936	0.354196	-0.000548158	0.192511	281.744	284.932	278.489	2.0541	7.58166	0.817115	-0.000803199
202148010161_R08C01	198045	DS	case	F	Hispanic	34	290	26	291.083	3475	n/a	n/a	0.0306711	0.0826782	0.0377268	0	0.0597367	0.779177	0	not high	-10.8892	-6.41555	-6.92142	-4.41129	-0.831824	0.949527	-3.45949	2.5478	0.315457	-1.39162	-0.208041	0.423777	0.17238	0.317448	-0.370596	0.600217	0.146424	0.408506	283.016	277.628	284.664	4.11249	4.97241	1.01527	0.232162
202148010156_R02C01	271477	non-DS	case	F	Hispanic	32	284	44	285.833	3544	n/a	n/a	0.0545354	0.146213	-1.73472e-18	0.037194	0.0685928	0.663296	0	not high	7.61086	-3.39069	0.0707459	-6.49947	-4.53155	4.88537	1.56074	7.49037	-3.72176	-4.16663	-0.328289	0.295294	0.0576123	0.199541	-0.462825	0.391459	0.0589225	0.212234	280.928	283.533	281.019	-1.64394	3.13796	0.702149	-0.00358559
202148010158_R05C01	198259	DS	control	F	Hispanic	33	267	85	270.542	3085	No	0	0.0482051	0.122055	0.0330513	0	0.121558	0.648842	0	not high	-14.3188	1.25634	-2.59521	-7.17815	-1.59231	1.38435	-0.527198	6.68453	-2.13816	4.56467	0.0123193	0.189819	0.414183	0.124872	-0.22187	0.271763	0.313646	0.128905	280.666	280.701	285.235	11.2347	18.0507	10.2757	0.224646
202148010151_R05C01	198117	DS	case	F	White	30	268	32	269.333	2948	n/a	n/a	0.0640777	0.220059	0.0234892	0.0209377	0.050606	0.599351	-6.93889e-18	not high	-15.5681	12.0372	-5.10046	-2.56899	4.07094	-0.737948	-4.13247	2.15477	-2.20142	5.11276	-0.365221	-0.0294381	0.0379039	-0.0919504	-0.507704	0.0294779	0.0289003	-0.110506	272.927	267.665	277.93	3.08311	4.57978	2.59276	0.229101
202163110001_R02C01	198067	DS	control	F	Hispanic	35	261	83	264.458	3805	No	0	0.0633482	0.175809	0.0255754	0.0141358	0.0793367	0.631498	0	not high	-18.0682	7.23012	5.07821	-0.379615	0.913642	0.308636	1.60313	3.90468	1.8548	-5.04189	-0.296276	0.196131	0.111938	0.14344	-0.433868	0.345195	0.107126	0.216805	277.893	265.781	281.895	10.9322	5.74093	9.20261	0.224976
202163110001_R06C01	198183	DS	control	F	Hispanic	35	n/a	38	n/a	3089	yes	0.1926	0.0709205	0.265892	0.00772058	5.0222e-19	0.0486589	0.581142	0	not high	-11.405	13.3224	4.86154	-2.62401	-4.13195	2.08095	-2.32775	4.45488	-1.21489	-3.63919	-0.0522735	0.2001	n/a	n/a	-0.237443	0.306993	n/a	n/a	271.482	271.486	278.942	n/a	n/a	n/a	0.227414
202148010158_R03C01	198512	DS	control	F	White	33	264	33	265.375	3120	No	0	0.0356866	0.0859361	0.0354098	0.0129869	0.0475442	0.759474	0	not high	-16.0021	-4.97334	-2.3697	-3.98031	2.42207	0.159701	-2.38645	-0.291445	-2.1787	-4.39921	-0.320705	-0.108998	0.0865519	-0.163536	-0.452466	-0.00356378	0.0877028	-0.134134	273.266	258.392	273.7	5.06949	-2.95294	-0.125959	0.226236
202148010156_R05C01	809532	non-DS	control	F	White	32	260	30	261.25	3533	n/a	n/a	0.0299085	0.280865	0	0.0736524	0.0703759	0.529927	0	not high	4.54077	16.2935	-6.43266	1.52073	1.11403	0.0396088	-4.41498	-3.22107	-4.45821	-0.873944	-0.434801	-0.0145188	-0.023238	-0.060747	-0.547825	0.102537	-0.00394175	-0.0182226	265.906	266.091	264.447	-6.78176	-3.86299	-6.80283	-0.00760339
202148010161_R05C01	198290	DS	case	M	White	34	266	44	267.833	3260	n/a	n/a	0.0628289	0.0739512	0.0493551	0.011548	0.0593546	0.707354	0	not high	-7.49395	-8.54967	-12.01	-1.06783	-12.2863	-2.41419	4.34017	-0.0115752	-4.0265	3.22995	-0.0114718	0.388996	0.393219	0.329506	-0.235359	0.486438	0.302596	0.350021	279.354	270.498	282.335	10.3346	8.28269	7.75332	0.215347
202163110001_R05C01	198041	DS	case	F	Hispanic	35	270	146	276.083	3487	n/a	n/a	0.0577191	0.268422	0.0992808	0	0.150086	0.412208	0	not high	-16.8824	17.1386	9.40029	-1.16324	-4.20062	-1.5797	6.13842	4.24899	-3.10523	5.43423	-0.19367	0.604882	0.202409	0.528771	-0.369176	0.74229	0.161351	0.586253	275.166	268.059	281.707	4.49873	4.10344	5.61409	0.212615
202163110001_R04C01	654068	non-DS	control	F	White	35	273	31	274.292	3912	n/a	n/a	0	0.190165	-1.1887e-22	0.0350082	0.123556	0.63302	0	not high	5.01454	1.01282	-7.51666	-3.02974	2.50452	1.03076	-0.078959	4.18169	2.47055	-2.96064	-0.337265	0.243761	0.0606841	0.17126	-0.473744	0.339877	0.058396	0.188101	275.363	269.69	274.573	-2.67889	-5.91951	-1.58818	-0.00305031
202148010152_R01C01	198451	DS	case	M	Hispanic	31	254	n/a	n/a	2140	n/a	n/a	0.0266793	0.135111	0.0187437	0.00579726	0.0830761	0.703198	0	not high	-9.25243	-3.03636	-1.09528	-1.81251	-1.36721	3.18955	-4.92139	-4.87738	-4.90913	-4.12897	-0.165555	0.210377	n/a	n/a	-0.352608	0.28272	n/a	n/a	263.233	252.778	265.277	-0.844588	-4.2164	-4.77089	0.225218
202148010151_R07C01	343746	non-DS	control	M	Other	30	245	31	246.292	2387	n/a	n/a	0.0429695	0.11514	0	0.0577846	0.0786702	0.682437	0	not high	8.05019	-9.99095	5.64349	13.3998	-9.82108	2.60758	-9.57739	-0.0981165	0.362487	-3.89832	-0.397765	-0.136038	0.0294133	-0.152132	-0.526701	-0.0641003	0.0306513	-0.149285	257.916	246.949	252.736	-8.59451	-16.4794	-12.8459	-0.00628715
202148010156_R06C01	198362	DS	case	M	Hispanic	32	236	110	240.583	2220	n/a	n/a	0.0935295	0.0396106	0.014591	0.000138359	0.081367	0.762394	0	not high	-16.3455	-9.45562	2.46595	-1.51543	-1.22398	2.67944	-6.36358	-10.2342	-1.39371	-4.44924	-0.356338	-0.107854	0.0767998	-0.112448	-0.482295	0.0247568	0.0801974	-0.0468521	253.505	242.464	263.205	-3.1596	-6.70001	-0.0422078	0.229602
202148010156_R08C01	198438	DS	control	M	Hispanic	32	277	165	283.875	2890	No	0	0.175315	0.387276	0.0637295	0.00897394	0.0997665	0.251909	0	not high	-16.5199	35.7237	7.86685	0.303927	-1.57309	-6.20286	3.34849	-1.22977	1.95279	-1.79865	-0.136171	0.25535	0.251775	0.163543	-0.349919	0.301317	0.173592	0.126749	283.368	269.127	287.84	9.81777	2.12703	9.10204	0.222977
202163110001_R08C01	633268	non-DS	control	M	Other	35	277	84	280.5	3232	n/a	n/a	0.0274821	0.262843	0	0.0139245	0.0534359	0.636351	0	not high	6.72643	4.17258	-8.02385	-2.2898	-13.1288	-0.433809	-5.43872	-5.21645	3.99822	5.34407	-0.355433	0.164557	0.036035	0.0795491	-0.519483	0.182449	0.00706701	0.0159075	262.686	268.084	261.44	-17.0037	-9.26606	-16.2321	-0.00654689
202148010151_R02C01	320767	non-DS	control	M	White	30	284	21	284.875	3320	n/a	n/a	0	0.130023	-1.94322e-20	0.0378913	0.0537844	0.74761	-2.50999e-20	not high	8.43725	-6.15325	-8.90653	-0.53102	0.343484	-5.43242	5.05539	1.03863	-2.67305	-0.0147887	-0.327614	0.135974	0.059287	0.0421522	-0.481349	0.182113	0.0412618	0.00516693	284.447	276.596	282.443	1.87459	-3.7987	2.12634	-0.00357886
202148010151_R01C01	195822	non-DS	control	M	White	30	275	25	276.042	3380	n/a	n/a	0.016684	0.115955	0	0.0287897	0.105766	0.710309	-1.73472e-18	not high	13.0404	-8.81721	-3.8821	4.65896	-5.30762	13.1816	3.61571	-1.70391	-3.76547	-3.72826	-0.294577	0.216723	0.101546	0.140696	-0.448007	0.31979	0.0825569	0.163852	277.457	287.482	271.763	-1.40922	11.0017	-5.15397	0.000347992
202148010152_R06C01	925360	non-DS	control	M	Hispanic	31	272	46	273.917	4015	n/a	n/a	0.0677619	0.201053	0	0.0497886	0.0404427	0.620601	0	not high	3.11251	3.70666	9.20566	-3.97988	-0.139389	3.6108	-1.7603	-0.885998	-4.68281	-0.152327	-0.343986	0.210073	0.0543549	0.138327	-0.487044	0.305268	0.0454332	0.154384	285.346	273.869	280.17	7.71543	-1.30556	4.38641	-0.00128833
202148010152_R02C01	198271	DS	control	M	White	31	285	19	285.792	3253	No	0	0.0427385	0.0184329	-5.17044e-19	0	0.0306684	0.491262	0.391435	high	6.77108	-1.15617	-4.98968	0.837816	7.5981	-1.27661	-4.97138	1.68193	-0.0160446	-1.50713	-0.143169	0.347807	0.242775	0.252139	-0.30299	0.439339	0.218795	0.260213	276.92	261.139	280.774	0.0756753	-9.34142	-0.985533	0.244108
202148010156_R07C01	473514	non-DS	control	M	White	32	257	37	258.542	2693	n/a	n/a	0.0360309	0.183874	0	0.0514774	0.0650881	0.647387	0	not high	8.49601	0.393738	-11.8857	-1.27563	-7.90531	-4.03064	-0.506423	0.0948009	-2.66185	-1.69831	-0.345057	0.366823	0.0693337	0.326051	-0.489494	0.474187	0.0568276	0.359869	269.339	265.056	268.669	-2.11335	-3.59344	-1.44729	-0.00237057
202148010161_R01C01	300672	non-DS	case	M	Other	34	246	26	247.083	3520	n/a	n/a	0.0136308	0.161637	0	0.0572257	0.0533956	0.696395	0	not high	8.44661	-3.21438	-11.3787	-2.35175	-1.87737	3.31621	-8.42575	-6.05813	-6.63089	-1.77687	-0.410119	0.129445	0.0162328	0.111756	-0.549108	0.187569	0.00753158	0.100502	254.066	245.017	248.82	-12.8561	-18.8471	-17.1402	0.0011424
202148010158_R02C01	583700	non-DS	control	M	White	33	257	92	260.833	3317	n/a	n/a	0.167932	0.272012	0.00382717	0.0679081	0.145978	0.316261	0.00472909	not high	2.77733	21.9974	-3.36784	3.27518	-1.82365	-4.71698	-0.202869	-2.99287	-1.47678	-0.577778	-0.420304	-0.0603759	-0.00830607	-0.105765	-0.559207	-0.00891194	-0.0149487	-0.128681	269.287	257.204	267.778	-2.16544	-11.4451	-2.33843	-0.00460418
202148010152_R08C01	275012	non-DS	control	M	White	31	298	49	300.042	3495	n/a	n/a	0.029575	0.219628	0.0480296	0.0337998	0.101551	0.547146	0	not high	10.5455	8.87616	-8.44213	-1.52488	-2.49905	-2.8522	1.53379	-0.38563	-2.29483	-0.253746	-0.298452	0.119097	0.0726168	-0.00527905	-0.46651	0.179922	0.0424443	-0.033094	287.507	283.38	283.729	-0.830583	-3.10569	-1.87734	-0.00360674
202148010158_R08C01	503113	non-DS	control	M	Other	33	261	23	261.958	2360	n/a	n/a	0.00176536	0.175895	0.0124525	0.0956416	0.0941792	0.584958	0.0282796	not high	7.97855	-0.752981	-7.1348	9.58378	-4.82057	12.2319	19.0964	-5.48668	3.70465	-0.258388	-0.378533	0.00618116	0.0322911	-0.0414739	-0.508527	0.0982407	0.0347184	-0.0242034	281.949	272.766	277.138	8.84881	2.37702	5.51069	-0.00382648
202148010156_R03C01	300595	non-DS	control	M	Hispanic	32	281	24	282	3860	n/a	n/a	0.0439891	0.163019	0	0.0117257	0.0751115	0.69982	0	not high	6.93239	-1.94911	2.23844	-3.29419	1.12487	-3.72419	3.40425	1.69066	-6.87307	4.60514	-0.398163	0.0300332	-0.00826005	-0.0579967	-0.523747	0.121766	0.00145187	-0.0483427	282.717	285.329	278.357	1.38014	6.23946	-0.82668	0.000123861
202148010152_R05C01	198365	DS	control	M	Other	31	265	24	266	3010	No	0	0.0382374	0.0542377	0.0298153	0.00963869	0.102436	0.708348	0.0355259	not high	-8.10878	-7.02856	-7.69742	8.69304	-0.575882	18.0452	19.7276	-3.9395	0.456428	-5.41839	0.00160863	0.360547	0.408214	0.30475	-0.204653	0.470604	0.334953	0.338548	275.926	280.052	282.304	7.31786	18.272	8.10027	0.23959
202148010158_R06C01	913117	non-DS	control	M	Hispanic	33	235	57	237.375	2602	n/a	n/a	0.0133933	0.173462	0.00522431	0.0534352	0.0188938	0.720785	0.00773594	not high	7.85521	-6.58103	5.13378	-4.64273	-1.0418	1.89696	-7.25721	-10.7562	2.08593	-3.65104	-0.403708	-0.160757	0.0327782	-0.158888	-0.545578	-0.124103	0.019803	-0.188082	250.129	244.387	246.471	-12.2629	-14.6914	-15.3329	-0.00517672
202163110001_R01C01	396351	DS	case	M	Hispanic	35	251	24	252	2268	n/a	n/a	0.0517712	0.124414	0.0146314	0.0318606	0.0571759	0.713817	0.00738293	not high	-10.5732	-1.19326	5.53583	3.51401	-0.871485	-3.43851	-1.00603	-12.4587	-1.805	0.340273	-0.355883	0.183732	0.0653367	0.156139	-0.492705	0.311659	0.0595069	0.212899	258.172	258.622	264.821	-4.66975	2.93228	-4.09351	0.221792
202148010161_R04C01	198047	DS	control	M	White	34	263	53	265.208	3230	No	0	0.0252795	0.136862	0.00297831	0.00647985	0.0584015	0.573108	0.176242	not high	4.53529	5.18304	-3.48989	5.49216	-0.743427	-3.83163	-1.24718	-1.0236	-6.0955	-2.65231	-0.178229	0.287499	0.229202	0.233296	-0.342097	0.355385	0.198222	0.225212	274.353	263.026	277.39	6.56904	2.11587	3.94142	0.235248
202163110001_R03C01	961479	non-DS	control	M	White	35	271	24	272	3645	n/a	n/a	0.00214221	0.126706	0	0.0164007	0.0783149	0.754283	0	not high	3.07386	-8.9865	-14.0605	-2.8753	-3.78442	-3.42159	2.641	6.44873	4.11875	-1.7977	-0.202602	0.509397	0.19774	0.441512	-0.3914	0.560056	0.142803	0.41373	281.369	278.956	280.35	4.15049	4.21597	4.94509	0.000166717
202163110074_R04C01	198124	DS	case	M	White	40	n/a	n/a	n/a	n/a	n/a	n/a	0.0904935	0.15473	0.158798	0.0200541	0.0901676	0.288502	0.0785069	not high	10.373	23.2987	-2.3017	-3.12263	-3.9163	4.32434	-6.89714	6.69152	-0.676921	-4.07585	0.313165	0.157195	n/a	n/a	-0.00428799	0.209243	n/a	n/a	277.498	260.81	282.527	n/a	n/a	n/a	0.237323
202163110075_R05C01	198504	DS	control	M	Hispanic	41	271	88	274.667	2925	n/a	n/a	0.133871	0.137996	0.0497882	0.0128551	0.0991357	0.532577	0	not high	-16.7113	8.18423	1.74844	-2.21998	-0.826209	0.748424	-1.44336	-0.655628	-0.62569	-6.1477	-0.132981	0.321087	0.264576	0.247831	-0.318123	0.515463	0.213679	0.362795	278.051	266.834	281.632	6.97181	2.44401	5.16125	0.220606
202163110075_R03C01	198407	DS	control	F	White	41	258	86	261.583	2385	yes	0.0226	0.0585618	0.127651	0.0305229	0.00451951	0.107853	0.65765	0	not high	-14.0088	-3.40993	-13.0927	-0.995469	5.2089	0.581376	-2.78944	-1.58145	-2.15863	-4.39217	-0.224089	0.0821894	0.187127	0.0352897	-0.388549	0.16946	0.155033	0.0479075	271.067	256.908	274.09	5.34146	-1.82651	2.53061	0.225064
202163110075_R02C01	852685	non-DS	control	F	Hispanic	41	272	23	272.958	4002	n/a	n/a	0.0261432	0.150961	0	0.0329148	0.0265534	0.73863	0	not high	2.05701	-3.32199	5.5587	-2.26196	11.5913	-2.14167	1.31787	-0.575531	-1.59168	2.41318	-0.382519	-0.013081	0.0168216	-0.0828961	-0.501106	0.102235	0.0322343	-0.0463703	284.393	286.245	281.147	6.76259	11.0703	5.36413	-0.00136515
202163110003_R07C01	782907	non-DS	control	F	Other	37	276	21	276.875	2948	n/a	n/a	0.021448	0.199593	0.00105244	0.0250054	0.0794288	0.674599	0	not high	-0.953152	-1.72695	10.5217	17.498	1.75394	-4.32277	-0.359655	0.679881	-4.75504	4.26462	-0.465546	-0.024029	-0.0702938	-0.101734	-0.584316	0.0339038	-0.0545017	-0.124016	272.104	276.069	268.635	-7.17387	-0.846191	-8.65993	-0.00338062
202163110074_R08C01	957660	non-DS	control	M	Hispanic	40	277	53	279.208	2863	n/a	n/a	0.0309798	0.201476	0	0.0717514	0.0767481	0.601318	0	not high	5.4258	-5.85817	6.34742	-5.57913	1.32593	4.78989	-1.64592	-2.29402	0.549341	1.45952	-0.362632	-0.0162504	0.0301845	-0.0986564	-0.501773	0.0562657	0.0259395	-0.107203	271.81	262.275	269.98	-7.87969	-15.0747	-7.69231	-0.00692763
202163110044_R04C01	198114	DS	control	F	Hispanic	38	271	59	273.458	2980	yes	0.0158	0.0790108	0.166296	0.0143229	0	0.0433681	0.673386	0	not high	-19.3218	1.43468	5.39182	-2.05525	3.11447	1.81232	-3.38193	1.07535	-5.19653	2.34445	-0.243395	0.380737	0.155425	0.309914	-0.414969	0.457027	0.117921	0.307233	275.609	279.363	285.88	4.53046	14.9724	9.40982	0.215757
202163110044_R02C01	198181	DS	case	M	White	38	274	48	276	3735	n/a	n/a	0.0451249	0.0524773	0.0430009	0.00231878	0.091618	0.728092	1.0842e-19	not high	-12.7163	-8.00722	-13.2309	-1.335	-0.167538	-2.11792	3.13034	1.13192	-8.35919	6.93051	-0.266972	0.0827463	0.129194	0.00680363	-0.414724	0.230846	0.115878	0.0750075	277.309	284.915	281.471	4.99473	19.2196	3.86665	0.218126
202163110074_R03C01	198481	DS	control	F	Hispanic	40	n/a	33	n/a	2987	No	0	0.0715331	0.118924	0.015398	0.00157541	0.0423766	0.70613	0	not high	-11.1612	-6.05711	-0.0482543	-3.10209	-6.80624	-2.67338	5.82194	2.94625	-3.85144	-3.75024	-0.123809	0.237572	n/a	n/a	-0.287623	0.366895	n/a	n/a	272.58	276.708	274.532	n/a	n/a	n/a	0.227884
202163110002_R06C01	736127	non-DS	control	M	Hispanic	36	253	38	254.583	2910	n/a	n/a	0.0997028	0.200728	0.0679336	0.106863	0.0684768	0.435109	0.00184647	not high	11.1661	9.0015	7.01309	1.71172	0.467306	-4.38378	2.98562	-4.65661	-1.2035	-2.20175	-0.42609	0.0507332	-0.00756751	0.0179354	-0.55445	0.151195	-0.00456421	0.0462908	275.967	263.414	269.133	6.16151	-3.49471	0.528355	-0.0162619
202163110075_R06C01	176942	non-DS	case	F	White	41	265	33	266.375	3742	n/a	n/a	-1.54298e-19	0.206776	0.00287755	0.13355	0.0834802	0.563059	0	not high	3.81949	11.5531	-6.13553	4.56685	6.21676	-3.05057	1.6676	-7.14469	-3.02992	0.893237	-0.432531	-0.0355074	-0.0263171	-0.09206	-0.53746	0.0054309	0.00180887	-0.127517	278.661	266.514	274.071	3.91346	-5.61521	0.932549	-0.000798773
202163110074_R06C01	198389	DS	control	F	Hispanic	40	244	81	247.375	2536	yes	0.6266	0	0.179515	0.0275589	4.88477e-20	0.0193097	0.216352	0.49815	high	7.87093	15.3592	-2.6524	-3.97304	-1.23057	1.69973	-2.46949	4.1856	-3.83704	-11.833	1.11719	3.92695	1.54323	3.90867	0.594792	4.11551	1.15117	4.02775	228.944	226.804	234.366	-31.015	-25.8401	-31.9042	0.234871
202163110075_R07C01	943573	non-DS	control	F	White	41	281	28	282.167	3600	n/a	n/a	8.51123e-19	0.12523	0	0.0450476	0.0964381	0.723524	0.000841212	not high	3.82834	-5.03526	-9.32577	-3.20914	6.27592	-1.87115	-0.567221	0.197476	-1.00308	-1.45844	-0.360817	0.0582851	0.0289113	-0.0300806	-0.484518	0.178851	0.0405315	0.00834597	283.753	286.895	281.381	2.41639	7.80507	2.19799	-7.35837e-05
202163110074_R05C01	202030	non-DS	control	F	Hispanic	40	225	88	228.667	1705	n/a	n/a	0.0580142	0.309547	-8.67362e-19	0.0626016	0.123828	0.429614	0	not high	4.17911	11.198	9.79594	0.30181	-3.93183	-5.0175	0.774824	-8.38075	-0.335659	1.13139	-0.427412	-0.00473241	0.0181652	0.0146799	-0.55777	0.073015	0.0154524	0.029747	249.547	243.91	248.784	-8.72702	-10.818	-9.2421	-0.00384672
202163110002_R03C01	198074	DS	control	F	Hispanic	36	288	39	289.625	3197	yes	0.0296	0.058972	0.0620539	0.0107887	0	0.012075	0.765696	0.070723	not high	-4.72863	-8.03145	6.8298	-1.49673	1.671	-0.910925	-0.366971	-0.605575	0.474885	-6.38145	-0.252902	0.139173	0.129041	0.0357825	-0.414029	0.22859	0.104304	0.0403472	279.167	264.961	284.022	1.08642	-6.82516	1.12882	0.224305
202163110045_R03C01	448698	non-DS	control	F	Hispanic	39	249	30	250.25	2722	n/a	n/a	0.0243638	0.119787	0.0105861	0.0315272	0.0840053	0.721488	0	not high	1.46441	-4.71503	1.70071	1.69559	7.48014	0.241924	-0.302949	-2.09694	2.77315	-3.43209	-0.387031	0.0111712	0.036015	-0.012897	-0.516394	0.0740986	0.037394	-0.0205002	264.628	253.378	266.036	-3.53048	-11.7912	-1.05775	0.00350336
202163110003_R01C01	647680	non-DS	control	F	White	37	269	23	269.958	4280	n/a	n/a	0.0584564	0.148554	0.00181406	0.0556355	0.0939738	0.631562	0	not high	4.43848	5.99689	-6.11023	2.42593	8.34992	0.57434	-1.48919	-0.0481151	-0.886965	-1.84895	-0.504859	-0.0924361	-0.102387	-0.156208	-0.607166	-0.0326928	-0.0711237	-0.174163	276.463	274.889	273.522	0.0678048	1.01931	-1.12763	0.00161232
202163110074_R02C01	133899	non-DS	case	F	White	40	272	24	273	3912	n/a	n/a	0.0225198	0.14152	0	0.0457327	0.100002	0.644106	0	not high	10.9892	-6.2625	-13.0328	-10.1835	-5.69751	3.65451	1.59739	5.60305	2.007	-3.15788	-0.303924	0.217748	0.0953736	0.147849	-0.459334	0.317777	0.0739693	0.169073	278.135	270.95	274.454	0.504793	-4.22506	-1.32875	-0.00387223
202163110075_R01C01	891413	non-DS	control	M	Hispanic	41	277	17	277.708	3390	n/a	n/a	0.0395417	0.115878	0	0.0572929	0.087201	0.676366	0	not high	3.90776	-10.0588	2.8064	-2.53362	6.18374	-0.999894	1.76958	-3.72271	-7.68211	0.668841	-0.299217	0.18013	0.0951659	0.100745	-0.455209	0.272343	0.0738548	0.112441	274.821	274.992	273.959	-4.86826	-2.35767	-3.71361	-0.00457786
202163110003_R04C01	198030	DS	control	F	Hispanic	37	285	n/a	n/a	3839	No	0	0.0590473	0.112725	0.0237464	0.0158054	0.0751107	0.683535	3.46945e-18	not high	-11.7694	-0.408089	-0.754332	-3.7034	-5.37502	-0.47743	5.09331	1.98326	-4.10235	5.39344	-0.156243	0.582888	n/a	n/a	-0.327751	0.721424	n/a	n/a	274.187	276.193	282.276	-2.65736	5.71207	0.516427	0.220678
202163110044_R01C01	175968	non-DS	control	M	Hispanic	38	284	53	286.208	3340	n/a	n/a	0.042424	0.195498	0	0.0346057	0.111898	0.583377	0	not high	8.39396	-1.84492	10.2307	-4.50389	-2.03543	0.160325	-1.7617	-1.7552	-3.57786	-4.95016	-0.332698	0.178413	0.0528117	0.0819053	-0.485766	0.279647	0.0356437	0.0995303	281.594	280.926	277.959	-0.978048	0.530592	-2.35771	-0.00522279
202163110002_R04C01	698491	non-DS	case	F	Hispanic	36	278	25	279.042	2710	n/a	n/a	0.0210789	0.164677	0.0170063	0.0401193	0.0665102	0.67669	0	not high	2.57563	0.355064	0.902692	0.256741	3.57754	0.776509	-2.76757	0.278613	3.19602	-3.52551	-0.393657	-0.0393233	-0.000666655	-0.121393	-0.527493	0.0396643	0.000370087	-0.123408	273.139	270.973	270.412	-6.96252	-6.8118	-7.63766	-0.00219472
202163110002_R05C01	500912	non-DS	control	F	Hispanic	36	284	27	285.125	3572	n/a	n/a	0.0308802	0.172435	0	0.000237413	0.112314	0.671861	0	not high	3.63156	-2.16165	5.92676	-5.54481	-0.516502	4.91236	1.0615	4.21518	-1.85393	0.785403	-0.187728	0.407714	0.198912	0.313389	-0.376738	0.522982	0.145647	0.345442	287.131	287.532	287.775	4.55911	7.13688	7.45814	-8.00039e-05
202163110044_R03C01	801749	non-DS	control	M	Hispanic	38	275	38	276.583	3140	n/a	n/a	0.0640996	0.177247	-1.88563e-20	0.0517013	0.060948	0.623895	0	not high	6.68187	3.05929	6.59794	-2.89244	3.0455	1.29789	-0.974325	-3.68249	-5.49211	-2.78919	-0.401636	0.14461	-0.00607905	0.067492	-0.535236	0.238238	-0.00515956	0.0810118	279.05	273.351	276.614	0.183799	-3.12834	-0.302732	-0.00221028
202163110044_R05C01	133073	non-DS	case	M	Other	38	267	25	268.042	3570	n/a	n/a	0.0309821	0.0555308	-4.33681e-19	0.0219527	0.071773	0.81123	0.00187899	not high	3.88865	-15.2422	5.70955	17.8225	1.58349	1.58913	-4.14282	-0.895986	-9.31121	-0.304035	-0.392017	-0.0227546	0.0124569	-0.0826648	-0.529312	0.0561619	0.00845574	-0.08075	277.979	273.023	274.836	2.40792	0.0230725	0.942249	-0.000423565
202163110045_R05C01	723230	non-DS	case	M	Hispanic	39	255	131	260.458	2855	n/a	n/a	8.67362e-19	0.0590047	0.0148519	0.0551955	0.0860057	0.778178	0	not high	7.21481	-14.7211	0.571733	1.5416	2.43209	-1.21733	1.15005	-9.49051	-2.83369	-1.58402	-0.470799	0.114075	-0.058409	0.0694413	-0.587802	0.201593	-0.0432057	0.082716	255.705	254.091	254.758	-14.9243	-13.6879	-14.6023	-0.00264099
202163110075_R04C01	198186	DS	control	M	Other	41	264	26	265.083	3613	No	0	0.0345847	0.0540112	0.0226055	0.0333278	0.0666277	0.758635	0	not high	-9.92024	-6.88719	-7.14257	3.82991	-1.6776	21.5267	11.1629	-4.92519	-0.103275	-4.79769	-0.188939	0.369416	0.218623	0.315465	-0.357581	0.485283	0.182851	0.355407	277.681	278.434	281.422	9.48512	17.0893	7.59584	0.229454
202163110045_R02C01	691473	non-DS	control	M	Other	39	284	30	285.25	3997	n/a	n/a	0.0308722	0.168169	0.0341147	0.0207523	0.0643148	0.644158	0.022764	not high	5.49912	5.37318	-1.18488	9.7171	4.87053	14.1141	17.843	-3.04174	-2.05515	-3.43896	-0.323437	0.0668783	0.0630728	-0.0276989	-0.469251	0.14869	0.0530221	-0.0291479	285.739	285.971	278.581	3.16678	5.57636	-1.73578	0.000941743
202163110044_R08C01	857153	non-DS	control	M	Other	38	258	12	258.5	3530	n/a	n/a	0.0450134	0.101263	0.00395192	0.0509612	0.116177	0.692158	0	not high	6.96413	-0.272707	-2.67745	7.86003	6.02885	13.4852	12.6041	-6.98815	5.22355	3.8088	-0.455698	0.0543858	-0.0412642	0.0136976	-0.579538	0.107152	-0.0331786	-0.00706721	276.214	279.1	273.442	4.34914	10.016	2.94773	-0.0030236
202163110044_R06C01	451523	non-DS	control	M	White	38	268	17	268.708	3459	n/a	n/a	0	0.109898	-3.37544e-22	0.0303784	0.0774514	0.76538	0	not high	4.68587	-4.63095	-9.47319	0.239889	7.62109	1.64579	-4.56169	-6.27866	-1.7468	-1.41454	-0.352543	0.165805	0.0512346	0.104552	-0.502393	0.251377	0.0347741	0.11288	278.915	275.621	274.269	2.93193	2.18596	-0.00293931	0.000930715
202163110074_R07C01	198410	DS	control	M	Hispanic	40	240	27	241.125	2175	No	0	0.10311	0.1018	0.0273903	0.0100363	0.0884139	0.657444	0	not high	-16.2045	-3.8715	6.52714	-3.59871	-1.16932	1.90434	-5.00431	0.0602241	-0.944724	2.48135	-0.141084	0.294649	0.291488	0.288964	-0.316769	0.426911	0.245235	0.354014	273.573	276.97	279.581	15.2607	26.0658	14.8222	0.222399
202163110045_R01C01	775385	DS	case	M	Hispanic	39	273	25	274.042	3345	n/a	n/a	0.0539557	0.0378774	0.044172	0	0.0255393	0.662039	0.129911	not high	5.73234	-9.22795	2.23448	-3.5044	-3.29394	1.97285	-2.30609	2.28224	-6.56386	-5.81181	0.087038	0.934326	0.485248	0.862329	-0.146834	1.03249	0.385531	0.88131	271.749	254.74	271.332	-0.153524	-10.5197	-5.89444	0.226415
202163110002_R01C01	198476	DS	case	M	White	36	257	63	259.625	2637	n/a	n/a	0.0403002	0.128045	0.0411586	0.00336524	0.0848499	0.687278	0	not high	-15.3261	-0.729462	-10.9292	-1.05835	3.32006	0.260509	-4.27038	-1.64531	1.5051	-2.12422	-0.223087	0.0304045	0.190172	-0.01255	-0.389494	0.159793	0.155852	0.042898	266.675	255.517	271.551	1.36201	-2.78307	0.370079	0.229952
202163110044_R07C01	288667	non-DS	control	M	White	38	250	33	251.375	1872	n/a	n/a	0.00331518	0.142712	0	0.0568821	0.108817	0.671964	-3.46945e-18	not high	10.2266	-2.87034	-9.18186	-0.183888	-0.341708	4.59327	-8.22126	-5.26912	0.806131	-2.73791	-0.401763	0.158542	0.0201087	0.132208	-0.543303	0.219342	0.00947145	0.122068	247.276	246.217	251.683	-21.2936	-19.3872	-15.788	-0.00537246
202163110074_R01C01	198434	DS	control	M	Hispanic	40	276	19	276.792	3524	No	0	0.0484105	0.0564323	0.00751899	0	0.0862549	0.678046	0.0768705	not high	0.0255471	-2.8464	1.99635	-5.30431	-3.96723	4.80981	-2.65358	-1.42453	-3.93394	-5.81337	-0.170026	0.474189	0.225313	0.396651	-0.337545	0.544043	0.192344	0.386322	274.015	267.037	279.124	0.876874	0.471577	0.764528	0.231567
202163110002_R08C01	438408	non-DS	case	M	Other	36	283	30	284.25	3330	n/a	n/a	0.00506408	0.140163	0.00233947	0.00623162	0.110344	0.728504	0	not high	7.72768	-7.98574	-5.30799	3.00967	-4.44718	20.7379	12.3631	-3.40278	9.263	-1.9877	-0.250925	0.208658	0.136629	0.116095	-0.418907	0.283488	0.104266	0.108028	278.006	290.593	276.488	-4.15414	10.6331	-3.45116	0.000586052
202163110075_R08C01	198471	DS	case	M	Other	41	269	34	270.417	3374	n/a	n/a	0.0410617	0.0447756	0.0194768	0.00432633	0.0924064	0.771514	0.024712	not high	-11.8688	-1.98846	-5.60943	-2.97527	0.648765	2.71902	-3.95992	0.268354	1.16276	6.87162	-0.324501	0.0479377	0.077493	-0.0167571	-0.457982	0.141198	0.0776468	-0.00136263	280.102	275.326	287.908	9.84664	11.8062	12.1926	0.256838
202163110003_R08C01	221412	non-DS	control	M	White	37	262	33	263.375	3230	n/a	n/a	0.0212078	0.245191	0	0.0569064	0.0763735	0.573395	0.0148471	not high	5.67613	10.3104	-9.24745	0.0932393	-3.88118	-1.38356	2.43643	-1.36909	-1.96767	-1.61423	-0.36601	0.12072	0.0433349	0.070211	-0.51331	0.177226	0.0286596	0.051413	273.647	276.301	269.547	0.135499	5.47621	-2.45766	-0.00204609
202163110003_R05C01	122571	non-DS	control	M	White	37	279	31	280.292	4479	n/a	n/a	0.0951043	0.25474	-3.42747e-18	2.1684e-19	0.102918	0.526746	0	not high	3.81506	16.7566	-7.42357	0.177567	-5.55117	-4.35356	-0.10523	0.562692	-4.30049	0.544188	-0.284784	0.40046	0.106902	0.315872	-0.448029	0.498225	0.0787087	0.332179	278.677	270.056	276.221	-1.83636	-8.16378	-2.20647	-0.00411424
202163110003_R03C01	198266	DS	case	M	White	37	n/a	n/a	n/a	n/a	n/a	n/a	0.048325	0.182501	0.0216211	0.00977189	0.0447057	0.654948	0.00675175	not high	-8.97413	6.211	-11.8412	2.26369	-9.93257	-6.81229	7.19329	-0.534577	-4.81064	0.367176	-0.115542	0.24129	n/a	n/a	-0.320944	0.313334	n/a	n/a	273.821	263.672	279.213	n/a	n/a	n/a	0.22998
202163110002_R07C01	198435	DS	control	M	White	36	268	47	269.958	3500	No	0	0.0417525	0.0495937	0.026599	0	0.0721294	0.805891	0	not high	-17.9931	-9.72719	-13.3467	-1.29428	3.89343	-0.631645	-5.27072	-2.0517	2.68811	-1.27836	-0.423403	0.0503802	-0.0209306	-0.0133913	-0.554926	0.112761	-0.0188841	-0.0287093	273.593	266.805	279.671	3.7493	3.71947	4.33402	0.224567
202163110045_R08C01	198426	DS	control	M	Hispanic	39	272	28	273.167	2865	No	0	0	0.123484	0.0141205	-3.82173e-19	0	0.377223	0.457945	high	-15.4727	-7.07662	-5.08331	-3.29505	5.07346	1.15498	-1.51563	3.27334	0.250754	5.77538	0.980921	2.8351	1.38005	2.76487	0.526613	2.91979	1.05977	2.77069	243.559	241.473	246.069	-27.9318	-23.3518	-30.7797	0.231457
202163110045_R04C01	831851	non-DS	case	M	Hispanic	39	285	23	285.958	3209	n/a	n/a	0.0158691	0.124736	0	0.0230557	0.0476345	0.758557	0	not high	4.26166	-6.13226	-5.91057	-2.50112	-1.19952	-0.433025	6.54734	-0.316975	-4.08102	-3.62197	-0.321059	0.339294	0.0647119	0.24329	-0.483274	0.409267	0.0383605	0.229744	288.29	285.973	283.371	5.3054	5.14244	2.67583	-0.00311939
202163110045_R07C01	291864	non-DS	case	M	White	39	271	62	273.583	3260	n/a	n/a	0.0136495	0.245027	0	0.013511	0.134945	0.579536	0	not high	7.26569	6.035	-8.60539	-2.38009	-2.12396	0.405979	-7.49353	-2.47904	-4.42862	-0.0363638	-0.269634	0.299564	0.129055	0.22849	-0.445838	0.386038	0.0869396	0.235947	278.354	270.578	276.265	1.13585	-4.16125	0.859726	0.000214498
202163110045_R06C01	239601	non-DS	control	M	Hispanic	39	n/a	41	n/a	3840	n/a	n/a	0.00646273	0.0776655	0	0.0411803	0.0641239	0.803511	0	not high	1.90014	-14.8103	7.68603	-1.90839	0.772518	-6.17372	1.59683	-7.44814	-2.86793	-3.25622	-0.383314	0.0950175	n/a	n/a	-0.516145	0.1766	n/a	n/a	285.152	286.45	281.242	n/a	n/a	n/a	-0.00189338
202163110002_R02C01	870738	non-DS	control	M	Hispanic	36	272	37	273.542	3997	n/a	n/a	0	0.194027	-1.73482e-18	0.0661181	0.105492	0.623558	0	not high	4.44685	4.1016	0.875631	1.08531	-1.82519	-4.95474	-1.83697	-1.83757	-1.86803	-1.78885	-0.427864	0.0387154	-0.0291322	-0.0322748	-0.546199	0.136906	-0.0133838	-0.0130867	280.677	271.411	275.486	3.04645	-3.76406	-0.29763	-0.00112059
202163110078_R01C01	975660	non-DS	case	F	Hispanic	42	284	30	285.25	3317	n/a	n/a	0.0662148	0.178625	0	0.0468344	0.100617	0.583542	-3.46945e-18	not high	4.85702	0.518411	14.7529	-4.65194	7.85954	0.364379	2.5886	2.77163	-4.6285	1.715	-0.283082	0.0111194	0.103428	-0.0834577	-0.434165	0.108138	0.0881073	-0.0697	281.692	277.437	280.164	-0.879825	-2.95841	-0.152815	-0.00040651
202163110078_R06C01	198458	DS	control	F	Hispanic	42	284	124	289.167	2385	yes	0.573	0	0.187068	0.0343217	1.43179e-19	0.0679914	0.20441	0.443342	high	1.99364	6.2195	5.78839	-6.24121	-4.21059	-5.38808	1.91715	2.43097	-4.26706	3.68423	1.30943	2.0151	1.69185	1.91263	0.77178	1.81512	1.29053	1.62797	239.713	220.345	248.531	-36.7196	-49.7008	-32.8513	0.239692
202163530130_R01C01	198312	DS	control	F	White	44	238	114	242.75	2258	No	0	0.0406638	0.157967	0.0418532	0.0316189	0.0684003	0.644365	0	not high	-13.5477	1.32704	-9.44504	1.30482	4.98228	-1.0123	-4.83529	-2.87402	2.49442	-3.79493	-0.267095	0.335106	0.16378	0.326147	-0.432313	0.470358	0.128228	0.393597	243.212	243.375	258.032	-14.2759	-6.65922	-5.97139	0.220264
202163110078_R05C01	198195	DS	control	F	White	42	273	71	275.958	3306	No	0	0.0679405	0.191145	0.0211924	0.00119453	0.0744649	0.621689	0	not high	-12.7776	6.23084	-7.31385	-0.301194	2.12061	-1.64718	-1.39366	1.81278	-4.41196	-4.75807	-0.127984	0.119138	0.268226	0.043279	-0.307312	0.250822	0.223327	0.0950819	277.005	269.458	279.983	5.10209	4.19802	2.75662	0.224201
202163110078_R03C01	570327	non-DS	control	F	Hispanic	42	289	27	290.125	3775	n/a	n/a	0.016387	0.118874	0	0.0365369	0.0673532	0.736003	0	not high	2.42996	-4.91488	1.62252	0.460703	2.80445	-3.56823	6.74744	4.04975	-3.92043	-3.91728	-0.275486	0.126024	0.105935	0.0216263	-0.424017	0.228853	0.0938665	0.0394213	285.653	296.304	285.348	1.02115	13.7338	3.14251	0.00130488
202163530130_R04C01	198033	DS	control	F	Other	44	283	48	285	2750	No	0	0.0472798	0.143946	0.0421492	0	0.00404894	0.144379	0.583043	high	-2.48701	0.530701	-8.65582	6.5247	4.85601	14.9266	12.4671	4.05001	2.13503	7.46018	1.85848	2.58711	2.24526	2.49303	1.21204	2.67851	1.73454	2.50126	241.884	227.047	238.555	-34.1371	-42.5631	-42.4493	0.239587
202163530161_R01C01	921138	non-DS	case	F	Hispanic	46	290	27	291.125	2551	n/a	n/a	0.0641852	0.229908	0.0137552	0.049673	0.0294628	0.603166	0	not high	4.06152	7.65092	8.31811	-2.58112	4.54071	-3.85554	-1.98616	0.580972	4.1217	-1.76503	-0.529344	-0.24062	-0.148967	-0.347032	-0.636593	-0.167136	-0.11961	-0.358946	270.113	268.908	265.804	-14.9302	-14.0976	-16.7796	-0.00386302
202163530132_R06C01	198122	DS	control	F	Hispanic	45	267	24	268	3508	yes	0.0588	0.0182802	0.0147132	0	-1.0178e-18	0.0357739	0.519109	0.399881	high	4.79615	-7.29726	6.0874	2.49689	4.08537	-7.16581	0.293095	-3.00161	4.09837	-0.771668	-0.152227	0.218828	0.25229	0.159002	-0.310539	0.355895	0.227266	0.219082	272.781	265.503	275.605	3.34917	2.85289	0.645246	0.250766
202163530128_R08C01	198364	DS	control	F	Hispanic	43	280	38	281.583	2330	No	0	0.0361608	0.0476735	0.0026838	0	0.0665353	0.674739	0.14693	not high	8.67833	-12.0597	0.0755497	-0.00887555	-7.6681	-1.18146	2.09244	1.98856	8.08273	3.16727	-0.191735	0.413334	0.198602	0.326144	-0.356286	0.524721	0.169289	0.355603	277.139	271.774	282.374	2.3532	3.46846	2.50268	0.250417
202163530161_R07C01	778483	non-DS	control	F	Hispanic	46	274	61	276.542	4111	n/a	n/a	0.0420021	0.241094	0.00243419	0.0416084	0.119074	0.521234	0	not high	6.01109	5.58492	3.08295	-2.95509	-2.87399	-1.23268	4.55542	7.97436	1.66593	6.17378	-0.319582	0.102098	0.0760184	0.0250644	-0.456665	0.179017	0.0734488	0.0218897	283.637	292.796	280.577	5.18308	16.751	4.03833	0.00235749
202163530130_R03C01	927074	non-DS	control	F	Hispanic	44	257	22	257.917	3033	n/a	n/a	0.0340243	0.171466	0.00436235	0.0828812	0.113567	0.582238	0	not high	7.43206	-5.83536	5.04121	4.01352	-8.60203	3.02678	-2.63701	2.50965	0.900392	-1.42133	-0.323288	-0.0560828	0.0917554	-0.0955958	-0.472743	0.0103836	0.0741412	-0.102448	269.735	271.462	266.032	-1.71812	2.8123	-4.08457	-0.0025541
202163530128_R05C01	22520	non-DS	control	F	Hispanic	43	250	37	251.542	3402	n/a	n/a	0.0299334	0.226307	0	0.0322653	0.0646064	0.637143	0	not high	4.60358	-1.98254	8.67675	-5.95943	-3.42004	1.41916	0.0204843	7.67449	-0.201409	4.38329	-0.411352	0.107932	0.0103464	0.0812615	-0.531288	0.227411	0.0213367	0.129741	288.556	289.863	285.842	19.9862	24.2585	18.3704	0.00109013
202163530132_R08C01	180805	non-DS	control	F	White	45	285	25	286.042	4071	n/a	n/a	0.038328	0.0844514	0	0.0656124	0.0654935	0.750981	0.00169158	not high	7.23216	-3.84701	-8.98501	-3.43579	3.32367	3.26123	-4.29585	3.36884	0.823528	5.0805	-0.433187	0.166219	-0.0475031	0.0700472	-0.564088	0.229743	-0.042528	0.0500223	286.904	287.378	288.081	3.91954	6.54761	7.38639	0.000586643
202163530171_R06C01	386516	non-DS	control	F	White	47	278	18	278.75	2858	n/a	n/a	0.0258553	0.192315	-1.11294e-20	0.0432124	0.0702704	0.663084	0	not high	0.894439	1.77605	-11.985	-0.0503316	1.76178	-6.24669	-1.70938	-3.23703	-1.30676	1.93194	-0.324988	-0.168948	0.0683071	-0.250431	-0.482022	-0.0958651	0.0461038	-0.258244	273.227	264.663	274.34	-6.87439	-13.1217	-3.70973	-0.00105567
202163530132_R02C01	198197	DS	control	M	Hispanic	45	249	85	252.542	3495	yes	0.0096	0.0799935	0.171791	0.083905	0.020012	0.10787	0.510384	0	not high	-6.97756	5.58452	4.66992	-3.30914	-11.7411	-2.58373	2.48637	-0.573395	4.53944	-1.29873	-0.161922	0.0568947	0.258732	0.0282098	-0.347627	0.160018	0.204098	0.0599695	273.024	267.716	280.217	11.0054	12.8967	12.0583	0.219486
202163110078_R02C01	432569	non-DS	control	M	Hispanic	42	275	44	276.833	1899	n/a	n/a	0.039672	0.165987	0.00224656	0.0198943	0.0381501	0.712521	-6.93889e-18	not high	2.74728	-4.49301	13.1861	-7.86224	0.140887	1.44026	-2.52327	-5.05548	-5.1061	-0.669781	-0.446566	0.282031	-0.0512695	0.20441	-0.57283	0.400797	-0.0429787	0.242977	275.653	273.538	274.303	-3.21277	-2.94178	-2.61316	-0.00283816
202163530132_R01C01	30741	non-DS	control	M	Hispanic	45	294	32	295.333	3920	n/a	n/a	0.0396333	0.205068	0	0.0124466	0.0469388	0.672722	-3.46945e-18	not high	7.74338	-0.574851	-5.41583	-3.46701	-3.96081	-2.55265	2.17072	0.238042	0.891818	-1.14273	-0.292113	-0.0344298	0.0838711	-0.14932	-0.450661	0.0368521	0.0625325	-0.164966	280.072	283.192	277.222	-6.61843	-1.55385	-6.87284	-0.000854053
202163110078_R04C01	473710	non-DS	control	M	Hispanic	42	254	37	255.542	2551	n/a	n/a	0.0233487	0.127357	0	0.0531553	0.065625	0.714291	-3.46945e-18	not high	8.35018	-2.77921	-10.0009	0.00723635	-0.77319	-1.79994	-2.14991	-6.28552	-1.25964	1.00687	-0.358196	-0.0658721	0.0593268	-0.100601	-0.506664	-0.0257796	0.0423592	-0.132963	258.685	264.197	260.41	-11.5317	-3.14705	-8.57278	0.00137467
202163530171_R08C01	167155	non-DS	control	M	Hispanic	47	273	20	273.833	3588	n/a	n/a	0.0254268	0.199778	0	0.0593691	0.0286151	0.680746	0	not high	7.92711	-2.15594	2.90702	1.11583	-4.59899	-1.75628	0.695344	-2.11112	5.87096	-0.394616	-0.445318	0.230356	-0.0468906	0.158778	-0.576706	0.275079	-0.0441532	0.124393	272.716	268.03	271.318	-5.32572	-7.57927	-4.84326	0.000488148
202163530130_R02C01	198090	DS	case	M	Hispanic	44	254	109	258.542	2000	n/a	n/a	0.10566	0.227286	0.0178309	0.0504124	0.0839013	0.40095	0.0810741	not high	3.45229	12.2187	10.3959	6.1488	-2.21884	3.49269	1.80962	-2.04137	3.51808	-4.54222	-0.194891	0.44254	0.219499	0.401768	-0.368953	0.509988	0.177369	0.39567	261.06	249.586	262.994	-3.01768	-7.40893	-7.05343	0.216076
202163530130_R08C01	198344	DS	control	M	Hispanic	44	268	34	269.417	4061	No	0	0.0356606	0.0801226	0.0267719	0.00462406	0.0766116	0.748775	0.012638	not high	-13.239	-5.96192	10.1613	-5.26865	-6.08728	3.68211	-0.765385	-1.60378	-0.673191	-7.12296	-0.220514	-0.00950407	0.182524	-0.0721843	-0.385572	0.0914912	0.150958	-0.0486909	274.35	273.977	282.867	4.50682	10.8923	7.52993	0.230849
202163110078_R07C01	102881	non-DS	control	M	Hispanic	42	286	13	286.542	4560	n/a	n/a	0.0347315	0.123281	0	0.062881	0.0996091	0.659255	1.73472e-18	not high	8.9484	-3.38652	-2.83157	-2.673	-4.78482	-0.48891	4.30845	-3.30865	-1.90011	-3.40489	-0.309399	0.380719	0.0757626	0.28354	-0.459097	0.459764	0.0620127	0.278855	280.737	281.081	279.704	-2.65849	-0.184542	-1.36885	-0.000319372
202163530171_R01C01	829024	non-DS	control	M	Hispanic	47	269	19	269.792	3912	n/a	n/a	0.0230102	0.146952	0	0.0358898	0.051429	0.737528	0	not high	7.65424	-4.46074	-3.42252	-0.780873	2.37532	-4.96563	4.87462	-2.8968	4.09441	0.696604	-0.43528	0.0971783	-0.0326329	0.0337426	-0.557781	0.218859	-0.0215889	0.0777855	283.245	277.606	276.993	6.84992	3.73685	2.34351	-0.000277697
202163530161_R08C01	781099	non-DS	control	M	Hispanic	46	279	37	280.542	3740	n/a	n/a	0.0422587	0.203441	0	0.027756	0.092584	0.623061	0	not high	6.82138	-4.74285	13.6227	-8.71249	-6.31929	-0.0941258	-1.20306	0.760879	7.24853	-2.85777	-0.265742	0.142827	0.125683	0.0577351	-0.434339	0.182418	0.0921734	0.0157783	285.804	290.749	284.686	5.29084	12.5294	6.25803	0.00321982
202163110078_R08C01	198097	DS	control	M	Hispanic	42	261	21	261.875	2290	yes	0.6771	0.00173731	0.127758	0.0187628	-7.00682e-20	0	0.332101	0.505163	high	-14.8377	-9.08463	-7.0233	0.619567	-1.92373	-0.497855	0.820929	-6.38969	4.60299	-1.13107	0.896315	1.72763	1.30723	1.68014	0.468282	1.90268	1.0116	1.78044	243.15	228.076	243.545	-23.8108	-31.9634	-29.1477	0.209707
202163530171_R07C01	237792	non-DS	control	M	White	47	273	66	275.75	3714	n/a	n/a	0.029568	0.269462	0	0.00573496	0.114477	0.552548	0	not high	11.5193	6.86341	-7.0255	-5.16596	-11.7238	-0.27551	0.530608	3.57211	-0.987423	-0.883362	-0.293195	0.360328	0.103232	0.284889	-0.46164	0.421076	0.069187	0.265832	287.33	281.788	283.365	9.28766	6.17789	7.20394	-0.00441268
202163530171_R02C01	958240	non-DS	control	M	Other	47	256	26	257.083	3190	n/a	n/a	0.0642682	0.149882	0.00615361	0.0896674	0.0620635	0.601292	0.00588561	not high	8.5994	2.90859	-5.07418	5.95507	-5.19049	3.40785	-0.921727	-0.48161	1.58376	-0.71952	-0.365456	-0.0907208	0.050457	-0.128555	-0.495602	-0.00611072	0.0520329	-0.116961	264.338	255.525	263.409	-6.70301	-12.6895	-6.32919	-0.00238981
202163530161_R04C01	198103	DS	control	M	White	46	280	40	281.667	2892	No	0	0.0903103	0.0700328	0.0130001	0	0.0651045	0.746679	0	not high	-15.2924	-2.39851	-10.3307	2.10507	-9.23849	-1.43994	4.20032	0.362017	-0.63606	-1.31729	-0.304668	0.0962842	0.0855826	0.00892579	-0.446549	0.233323	0.0789503	0.0640071	277.08	269.15	283.962	2.29448	0.844295	4.09142	0.221233
202163530132_R07C01	311094	non-DS	control	M	Hispanic	45	283	126	288.25	3147	n/a	n/a	0.0120682	0.132636	-2.11135e-20	0.0561593	0.0618657	0.736105	-1.73472e-18	not high	8.49809	-5.19938	-1.74515	-1.99968	-2.70705	-2.75725	4.26336	-0.419364	4.68797	-1.5297	-0.359904	-0.0284823	0.0234746	-0.129103	-0.496185	0.0513871	0.0233862	-0.133585	273.019	273.539	275.714	-9.14158	-6.4208	-4.2247	0.00395777
202163530132_R05C01	198437	DS	control	M	Hispanic	45	228	7	228.292	2598	yes	0.7439	0.0061249	0.0737989	0.0273156	0	0.0181362	0.0500869	0.786552	high	3.53528	-7.46827	3.27137	-2.03823	1.13296	3.61595	-4.28614	-3.9354	11.2824	-6.06872	0.636194	1.35361	1.08216	1.37378	0.27388	1.44155	0.84744	1.39917	203.9	192.762	218.145	-49.47	-52.9221	-42.0796	0.244074
202163530128_R03C01	938784	non-DS	control	M	White	43	277	29	278.208	3885	n/a	n/a	0.043683	0.157372	-6.5988e-23	0.0944184	0.104834	0.580434	0	not high	8.41554	3.6245	-4.99481	-5.31855	-1.23984	1.70188	-2.08053	1.75235	1.91433	-2.28285	-0.409821	-0.0537462	-0.0159599	-0.134138	-0.539833	0.0183058	-0.0112192	-0.142785	280.66	267.781	279.475	0.97054	-9.56864	1.8023	-0.00130003
202163530130_R07C01	828278	non-DS	control	M	Hispanic	44	267	31	268.292	3395	n/a	n/a	0.0605959	0.223936	0	0.0583679	0.090061	0.561451	0	not high	2.72151	3.60192	9.78145	-4.69422	-4.17021	-0.401586	1.21077	0.894814	-1.34752	-2.70602	-0.408531	0.212611	-0.0043185	0.152197	-0.528035	0.320832	0.00950748	0.183326	286.889	283.593	286.184	11.3175	10.5932	12.2898	-0.000462862
202163530128_R01C01	198510	DS	control	M	White	43	268	17	268.708	2260	n/a	n/a	0.0509068	0.108651	0.013908	0.0113108	0.0301084	0.723919	0.0428154	not high	-4.05209	-1.64886	-10.1716	0.571158	-5.42525	-3.33911	-0.945917	-0.564197	2.72783	3.48585	-0.207752	0.0746153	0.196026	0.013362	-0.363965	0.227343	0.173202	0.0888452	270.123	276.035	278.042	0.279639	12.9496	2.70507	0.22928
202163530161_R03C01	356001	non-DS	control	M	Hispanic	46	n/a	25	n/a	3230	n/a	n/a	0.0169575	0.127664	0.000748148	0.0340123	0.0907913	0.712605	0	not high	5.44288	-7.78581	2.24868	-5.94867	-2.00912	0.156318	-1.66892	-0.353237	2.34084	-4.38781	-0.362232	0.0363583	n/a	n/a	-0.504039	0.12866	n/a	n/a	285.222	280.309	279.915	n/a	n/a	n/a	-0.00212738
202163530171_R03C01	59499	non-DS	case	M	Hispanic	47	269	51	271.125	3884	n/a	n/a	0.00830876	0.168897	0	0.0186131	0.094315	0.68984	0	not high	5.3373	-2.99514	3.83407	-2.0766	-0.609633	-0.0517872	3.77404	-1.29547	2.63589	3.02855	-0.350697	0.0332865	0.0505583	-0.0328353	-0.512913	0.0776689	0.0220784	-0.0665759	273.561	269.543	268.59	-2.83359	-4.32635	-6.05954	-0.00293317
202163530132_R04C01	198359	DS	case	M	White	45	261	141	266.875	2922	n/a	n/a	0.0833686	0.168942	0.0568015	0.0226644	0.0726525	0.540845	0.0542136	not high	-8.22918	16.7955	-3.08096	4.55854	-3.36257	-5.50248	2.58784	1.14714	2.118	3.543	-0.287516	0.140985	0.118175	0.0834251	-0.437071	0.268031	0.101747	0.133894	278.194	273.14	283.283	11.2331	13.1004	10.5901	0.226979
202163530161_R02C01	102754	non-DS	case	M	Hispanic	46	263	33	264.375	2998	n/a	n/a	0	0.213903	0.00667697	0.0538101	0.0774381	0.631651	0	not high	7.45004	-1.83403	-3.75251	-3.71779	0.67774	2.60788	-1.86853	-1.04721	4.25167	-5.22061	-0.36228	0.339589	0.0460208	0.287066	-0.513028	0.419274	0.0280416	0.291082	270.961	263.467	269.044	-2.96229	-7.79223	-3.33873	-0.000583999
202163530171_R05C01	198057	DS	control	M	Hispanic	47	271	32	272.333	3121	No	0	0.0661478	0.134436	0.0302563	0.00429714	0.0514188	0.690712	0	not high	-11.2666	-0.299392	0.892141	-7.66921	-8.87523	10.5862	0.220286	3.49217	1.21797	4.50952	-0.116301	0.325431	0.283693	0.256875	-0.30696	0.427243	0.226943	0.280125	271.184	271.838	280.26	0.105097	7.44766	3.78928	0.220507
202163530130_R05C01	198305	DS	case	M	Hispanic	44	260	20	260.833	2693	n/a	n/a	0.0161774	0.0778258	0.0210535	0	0.0643729	0.738379	0.0668643	not high	-15.8846	-9.26097	-8.72245	5.78826	-1.25442	-6.87152	5.97617	-4.12658	1.57476	-0.0107539	-0.197071	0.100079	0.214928	0.0546902	-0.35894	0.271146	0.185318	0.151378	262.912	262.52	267.307	-3.63675	2.91484	-5.00811	0.223441
202163530128_R07C01	224603	non-DS	case	M	Hispanic	43	280	15	280.625	3374	n/a	n/a	0.0106286	0.158132	0.0108803	0.0456454	0.0759644	0.690365	0	not high	6.94427	-0.334486	1.15732	-1.92908	-2.09702	2.89064	-3.81822	-3.83357	0.0389593	-1.50031	-0.416167	0.14135	-0.0248295	0.0560903	-0.542412	0.265216	-0.0159746	0.0983776	280.095	272.866	279.986	-0.830267	-5.78873	1.18	0.00346043
202163530171_R04C01	796861	non-DS	control	M	White	47	270	41	271.708	3657	n/a	n/a	0.0708447	0.188644	0.0306324	0.0599798	0.08156	0.54106	0	not high	10.0402	9.57129	-6.58645	-0.237619	-0.965674	1.27572	-4.72537	-0.571405	3.13901	-2.79786	-0.351997	-0.0453444	0.0486493	-0.112641	-0.483035	0.0367499	0.0514311	-0.108882	271.542	265.51	268.241	-5.26427	-8.795	-6.78685	-0.00270061
202163530128_R06C01	198322	DS	case	M	White	43	270	26	271.083	3770	n/a	n/a	0.0500707	0.117365	0	-3.238e-19	0.0205706	0.640773	0.143446	not high	2.27597	5.87294	-11.0962	5.85257	-2.20732	-8.62142	3.97511	-4.01712	-2.3356	2.81517	-0.133637	0.699189	0.267662	0.633151	-0.313728	0.76837	0.221301	0.624224	261.789	245.136	264.37	-8.87825	-18.8191	-11.7224	0.230855
202163530132_R03C01	902238	non-DS	case	M	White	45	277	36	278.5	3890	n/a	n/a	0.0224224	0.21376	0	0.0229284	0.0655816	0.669233	0	not high	4.98744	7.10596	-4.04761	-1.95715	-1.10787	-0.346226	-7.08221	-0.189164	-0.980881	0.530997	-0.3722	0.110528	0.0213561	0.0295487	-0.532091	0.136745	-0.00374066	-0.0250398	283.842	271.394	278.487	4.15276	-5.95553	0.814999	-0.0039139
202163530161_R05C01	955372	non-DS	control	M	White	46	273	35	274.458	3260	n/a	n/a	2.1684e-19	0.16416	-1.25835e-20	0.0361429	0.0803301	0.703751	-1.25485e-20	not high	5.19549	-0.994937	-10.5521	-0.376414	-2.69796	-1.89258	-1.28176	3.25437	-0.513606	-0.175133	-0.442756	0.0671989	-0.0449803	-0.00563802	-0.569897	0.163473	-0.0379072	0.0113009	276.679	274.18	273.749	-1.36351	-1.42959	-2.412	0.000977093
202163530128_R04C01	198423	DS	control	M	Other	43	258	21	258.875	8646	No	0	0.103995	0.176984	0.0229604	0	0.0871659	0.416715	0.189504	high	1.98794	12.5127	-0.00766159	6.18651	4.17848	16.7395	10.3765	-2.85435	4.74327	5.87854	-0.182733	0.167949	0.23131	0.126505	-0.356279	0.263025	0.189742	0.147914	266.77	262.832	271.041	1.0447	4.09759	-0.518277	0.236641
202163530161_R06C01	604729	non-DS	case	M	Other	46	263	13	263.542	3147	n/a	n/a	0.0146509	0.121042	0	0.0294992	0.109389	0.720937	3.46945e-18	not high	10.6566	-11.2127	-6.87392	6.97689	-8.5427	2.16451	-5.55138	-1.63184	-0.14221	2.29878	-0.389686	-0.0402594	0.0194853	-0.0911042	-0.531942	0.00488628	0.00987721	-0.121323	267.894	269.049	267.119	-6.02945	-2.21044	-5.26355	-0.00242018
202163530128_R02C01	198196	DS	control	M	Other	43	n/a	111	n/a	3435	No	0	0.0780593	0.290606	0.0828813	0	0.135586	0.402248	0	not high	-10.6751	19.4363	-1.2815	2.3317	-10.6972	7.59242	8.02982	-1.15285	4.16433	-2.87101	-0.109516	0.214165	n/a	n/a	-0.305171	0.3328	n/a	n/a	267.417	264.896	272.31	n/a	n/a	n/a	0.229363
202163530130_R06C01	360027	non-DS	case	M	Hispanic	44	286	28	287.167	3172	n/a	n/a	0.0447612	0.146872	0.0129316	0.0454759	0.146435	0.575214	0	not high	8.87533	-1.2551	4.55399	-8.34568	-9.80844	4.60457	1.13585	6.98394	2.2038	-5.04158	-0.415307	0.0966928	-0.0307983	-0.0017456	-0.543642	0.198232	-0.0230952	0.015836	281.882	281.079	284.464	-1.51405	-0.186168	3.39136	-0.00151577
202172220053_R01C01	198477	DS	case	F	Hispanic	53	293	39	294.625	3250	n/a	n/a	0.0687995	0.195221	0.0303933	0.00374516	0.0759034	0.607253	0	not high	-14.9892	0.785655	0.160496	-2.24932	2.32084	1.52777	5.16308	3.5207	2.72144	1.8167	-0.253161	0.218077	0.123562	0.104613	-0.403973	0.354206	0.109858	0.154072	275.507	260.465	278.857	-4.63231	-13.4962	-5.92521	0.224311
202172220008_R03C01	198452	DS	control	F	White	51	275	87	278.625	2472	No	0	0.0639799	0.166176	0.02133	0	0.110616	0.609441	0	not high	-14.0208	4.21967	-10.3223	-4.54982	2.53121	-0.0307171	0.910422	4.97076	-2.28032	-4.21484	-0.181691	0.10329	0.211734	0.0220593	-0.355742	0.231124	0.172496	0.0690418	277.598	287.929	280.272	4.87185	21.7991	2.28998	0.22691
202163530173_R05C01	198325	DS	case	F	Hispanic	49	263	n/a	n/a	2870	n/a	n/a	0.0563543	0.099009	0.0309058	0	0.0768166	0.721719	0	not high	-16.8012	-13.5954	4.66641	-4.21795	0.0633156	1.00445	-0.183361	-0.504189	7.2942	-4.04245	-0.126065	0.162077	n/a	n/a	-0.297902	0.293759	n/a	n/a	257.913	256.036	266.474	-9.87119	-4.87407	-6.97371	0.230593
202163530173_R08C01	198347	DS	case	F	Other	49	287	36	288.5	3200	n/a	n/a	0.0762786	0.138177	0	-1.04372e-18	0.0412892	0.220623	0.48934	high	20.0085	1.846	4.28614	2.33299	1.98722	11.7402	2.19138	4.51842	4.78217	9.94091	-0.0956512	0.392241	0.287466	0.291117	-0.292105	0.463105	0.227241	0.277538	282.356	271.796	280.954	4.68807	0.445171	-1.56159	0.247809
202163530173_R04C01	862288	non-DS	control	F	Hispanic	49	283	31	284.292	3141	n/a	n/a	0.0577639	0.143669	0	0.0169358	0.0672419	0.698603	0	not high	6.34351	-10.2185	14.2209	-7.17463	-4.49758	-5.22348	6.46493	3.95292	3.12496	-0.731927	-0.375198	-0.0152949	0.0123128	-0.107941	-0.515555	0.0694593	0.00758102	-0.106099	290.113	291.606	284.256	7.95241	11.646	4.31727	-0.00224093
202172220008_R08C01	80826	non-DS	control	F	White	51	269	44	270.833	3220	n/a	n/a	0.0481043	0.169772	0.00557206	0.0214315	0.133732	0.607167	-8.67362e-19	not high	5.64787	4.25435	-7.58562	1.88647	0.586401	-2.57589	1.58661	-0.595486	0.792543	3.72051	-0.30544	0.14702	0.0961196	0.0814855	-0.46362	0.229261	0.0716341	0.0857098	271.762	282.544	269.171	-4.63256	8.67413	-5.47834	-0.00110713
202163530173_R06C01	198107	DS	control	F	White	49	278	67	280.792	3912	yes	0.0282	0.124006	0.292961	0.0268502	0.0239787	0.0775036	0.424084	0	not high	-4.71945	22.8395	-3.09718	-1.72436	-5.8687	1.75241	-3.14312	5.64986	5.94211	-0.729742	-0.181935	0.257097	0.209229	0.171501	-0.375098	0.359711	0.151189	0.192477	270.391	262.18	281.471	-3.5706	-5.25542	2.35585	0.227756
202163530172_R03C01	198465	DS	control	F	Hispanic	48	259	147	265.125	2335	No	0	0.0533026	0.153361	0.0349165	0.0167531	0.135684	0.463271	0.118671	not high	4.26169	7.24457	1.98404	-3.73033	1.11929	-0.212804	1.67773	5.77176	0.983017	-3.72365	-0.190791	0.142329	0.216727	0.0882941	-0.361721	0.238677	0.178673	0.108702	270.182	265.471	274.371	4.04497	6.30172	2.43368	0.224541
202163530174_R03C01	937817	non-DS	control	F	Hispanic	50	273	0	273	3827	n/a	n/a	0.00688704	0.161205	0	0.0546658	0.0658595	0.70011	0	not high	3.11952	-3.30643	3.75393	-0.824401	-3.27399	-7.16673	8.20191	0.422823	4.29853	-0.933387	-0.42091	-0.0824221	-0.0216125	-0.152321	-0.543387	0.0197814	-0.0100836	-0.128923	281.323	284.925	277.2	3.28123	9.31554	1.03917	-0.00214985
202163530172_R02C01	198340	DS	case	M	Hispanic	48	235	n/a	n/a	2850	n/a	n/a	0.0781489	0.235841	0.0664492	0.0100366	0.121175	0.453719	0	not high	-9.70135	6.90044	-0.308037	-6.18877	-6.29267	1.77476	-0.207088	8.07691	-0.408702	3.26675	-0.219292	0.366669	n/a	n/a	-0.409045	0.439871	n/a	n/a	266.586	264	271.965	10.3328	15.2712	9.09531	0.207392
202172220052_R03C01	49272	non-DS	control	F	Hispanic	52	286	15	286.625	3770	n/a	n/a	0.0479405	0.190094	0	0.0166267	0.0656067	0.659383	0	not high	4.09903	2.71296	1.29285	-2.89467	0.0895204	2.08786	1.28087	2.89298	-0.110813	-4.70024	-0.35871	0.236091	0.0263646	0.138743	-0.495605	0.3559	0.0254298	0.174792	281.796	281.384	277.867	-1.59948	0.118421	-3.20593	-0.00267215
202172220053_R03C01	553811	non-DS	case	F	White	53	297	40	298.667	3235	n/a	n/a	0.00735061	0.171435	0.00562963	0.0262849	0.0983322	0.68869	0	not high	3.91728	1.36355	-9.4806	1.57979	-1.52985	-1.73227	5.78696	-0.583026	3.29825	2.17145	-0.393374	-0.158429	-0.0208696	-0.280035	-0.525631	-0.0978712	-0.0154385	-0.307617	285.319	289.327	286.479	-2.60718	3.27605	1.25101	-0.00177834
202163530174_R01C01	198307	DS	case	F	Hispanic	50	269	38	270.583	3320	n/a	n/a	0.0438334	0.113332	0.0370889	0	0.0944289	0.699704	0	not high	-15.5605	-8.89726	1.74053	-10.1776	-0.708835	-1.24915	-0.0345591	3.67741	4.02775	-5.39816	-0.255771	0.216986	0.146049	0.151956	-0.404001	0.374024	0.131478	0.231068	276.431	284.086	283.846	6.17618	20.566	8.13081	0.22568
202172220008_R07C01	259710	non-DS	control	F	Hispanic	51	287	25	288.042	3735	n/a	n/a	0.0100987	0.211178	0	0.0353967	0.0460357	0.691876	0	not high	2.36948	2.64427	2.20523	-0.11695	0.830281	-5.53686	4.62266	0.0176057	-3.56258	0.00778926	-0.375212	0.0909236	0.00838394	-0.00927749	-0.500573	0.22138	0.019186	0.0369027	288.356	295.74	285.742	4.5485	14.0402	4.29132	0.000714683
202172220008_R04C01	198094	DS	control	F	Hispanic	51	275	21	275.875	3688	No	0	0.0173102	0.112492	0.010773	0.0208094	0.0560105	0.754203	0	not high	-15.1326	-5.29695	-4.74943	-6.34415	2.94437	0.382318	2.24518	3.72658	-1.15088	-6.30805	-0.301538	0.0291993	0.0947581	-0.0464915	-0.431686	0.127348	0.0990279	-0.0281934	269.135	262.457	275.619	-3.59111	-3.67353	-2.36306	0.225909
202163530174_R02C01	198157	DS	control	F	White	50	231	22	231.917	3435	No	0	0.0207265	0.0661338	0.0246252	0.00753225	0.0830389	0.755517	0.0225847	not high	-10.6893	-7.85886	-6.58056	2.15353	6.01656	-7.52039	6.02503	7.53168	4.27816	-1.98934	-0.133877	0.299198	0.308308	0.312063	-0.308153	0.375265	0.262143	0.324267	279.117	291.083	284.105	24.5114	44.0943	22.7471	0.231995
202172220052_R05C01	198456	DS	case	F	Hispanic	52	275	27	276.125	3405	n/a	n/a	0.0308395	0.0467279	0.00139949	0	0.0401843	0.419828	0.421314	high	-4.45866	-1.81796	9.8643	2.17381	2.1338	-0.345946	3.56591	-5.47701	-0.270025	-2.7307	-0.181313	0.0467365	0.214722	-0.0294579	-0.319992	0.174878	0.210497	0.0187417	276.444	259.284	278.477	3.71787	-6.84652	0.495578	0.250302
202163530172_R07C01	916680	non-DS	control	F	White	48	290	29	291.208	2710	n/a	n/a	0.0342187	0.122721	0.00129086	0.0397857	0.086572	0.707859	0	not high	6.83831	-5.74254	-13.0244	0.978231	0.877566	-3.29826	0.526865	-3.00912	0.0808269	3.998	-0.397513	0.0583146	-0.017223	-0.0482659	-0.532773	0.139521	-0.0158653	-0.0524875	272.66	267.711	272.677	-12.3829	-15.2945	-9.90711	-0.0073713
202163530173_R02C01	388426	non-DS	control	F	Hispanic	49	313	15	313.625	3305	n/a	n/a	0.0347996	0.112126	0	0.0354612	0.0788455	0.739843	0	not high	1.55246	-7.86034	7.9301	2.40102	-0.887501	-10.7553	7.68113	-2.80606	2.07918	-0.84809	-0.423503	-0.130423	-0.0666135	-0.282163	-0.54967	-0.0820849	-0.0529464	-0.327406	282.068	279.459	280.797	-12.448	-13.5519	-10.4767	-0.000506788
202163530173_R07C01	562102	non-DS	control	F	Hispanic	49	278	23	278.958	3147	n/a	n/a	0.0173274	0.108339	0	0.0254417	0.0943138	0.749173	0	not high	7.01128	-12.4071	2.25835	-4.42291	-2.0593	-4.6718	5.41888	0.839692	2.18832	-1.74547	-0.442074	0.163109	-0.0489963	0.0812066	-0.562323	0.255396	-0.034385	0.092521	282.774	287.259	284.869	2.67288	9.47419	6.81936	-0.00253687
202163530172_R06C01	736975	non-DS	control	F	White	48	260	38	261.583	3040	n/a	n/a	0.0214275	0.248304	0	0.0362611	0.126467	0.545652	0	not high	5.06454	7.24524	-5.0549	-3.57241	0.377365	-0.0265736	-1.45616	5.52212	5.486	0.0875366	-0.28935	0.0544892	0.121866	0.00758954	-0.452549	0.0675045	0.0910343	-0.0540478	275.203	269.863	276.35	2.51431	-0.0913756	5.10077	-0.00453352
202163530173_R01C01	904578	non-DS	control	M	Other	49	270	24	271	3118	n/a	n/a	0.0369263	0.163164	0.00725472	0.0329579	0.0597897	0.69118	8.67362e-19	not high	5.70709	-6.90092	6.2007	15.2795	-5.65593	1.12837	-3.2882	5.93742	-2.84912	-4.25466	-0.398714	0.180297	0.00267153	0.114428	-0.527295	0.283976	0.00780933	0.140029	279.453	275.468	274.53	2.64672	1.16293	-0.497621	-0.00298428
202172220008_R01C01	90293	non-DS	control	M	Hispanic	51	263	36	264.5	3531	n/a	n/a	0.0181591	0.114993	0	0.0255993	0.113142	0.711978	0	not high	2.55793	-8.14709	0.448	-2.06483	8.13779	3.78469	-0.53147	-1.05165	-7.47826	0.14265	-0.347176	0.191787	0.0609944	0.139011	-0.503264	0.254397	0.037693	0.125908	282.992	277.533	277.606	9.06816	6.27388	5.22312	-0.003746
202172220053_R05C01	786561	non-DS	case	M	Other	53	230	18	230.75	3317	n/a	n/a	0.0189933	0.164947	-4.33681e-19	0.0234994	0.0598404	0.732148	0	not high	7.46412	-9.03014	4.88841	15.2986	-6.52416	-0.21207	-5.17547	2.82816	4.36881	0.634863	-0.499886	0.0215189	-0.0564835	0.0367342	-0.622416	0.0354699	-0.0510699	-0.0127528	274.148	264.437	271.698	13.8149	7.53322	11.7831	0.00495532
202163530172_R01C01	428061	non-DS	control	M	Hispanic	48	280	24	281	3600	n/a	n/a	0.0886787	0.22689	-1.7736e-21	0.043164	0.0933591	0.526966	0	not high	9.61197	9.18672	-0.456427	2.80903	-0.657344	11.5037	5.33095	0.622358	0.63597	-5.59	-0.297487	0.158533	0.0934597	0.0725177	-0.45894	0.244457	0.0671592	0.0767266	282.806	269.562	282.604	1.88087	-9.09308	3.79868	-0.00079133
202172220008_R02C01	418522	non-DS	control	M	Hispanic	51	281	96	285	3850	n/a	n/a	0.0384306	0.140227	0	0.0439103	0.116756	0.64976	8.67362e-19	not high	3.33313	-1.61186	7.78842	-4.14654	7.57132	-0.394038	1.8244	1.66466	-1.18417	-1.55943	-0.273642	0.0227129	0.113129	-0.0713606	-0.414395	0.176324	0.108103	-0.000918725	281.78	283.819	277.731	0.443591	4.72881	-1.45228	-0.00314359
202172220052_R04C01	967156	non-DS	case	M	Hispanic	52	268	40	269.667	3137	n/a	n/a	0.032396	0.215602	-1.74678e-18	0.0364897	0.0284606	0.670282	0	not high	4.47462	-1.95099	10.0088	-6.23199	3.86503	3.68384	-0.145248	-3.37464	-6.44525	4.92793	-0.388255	-0.125166	0.0145226	-0.18835	-0.516199	-0.0435133	0.0201058	-0.18429	275.398	273.537	270.695	-0.584651	0.102736	-3.57719	-0.00536143
202172220052_R01C01	671400	non-DS	control	M	Other	52	297	21	297.875	3487	n/a	n/a	0.0731462	0.11986	0	0.0365211	0.0866974	0.631323	0.0333557	not high	7.96581	4.90448	-1.74465	12.0694	5.33192	14.3269	20.5777	-1.31669	1.42443	-4.88069	-0.400671	0.156979	-0.0273399	0.0369681	-0.528962	0.273853	-0.0180575	0.0659898	287.228	287.867	279.823	-0.697782	1.81686	-5.40526	0.00186396
202163530173_R03C01	533876	non-DS	case	M	Other	49	287	25	288.042	3140	n/a	n/a	0.0266675	0.0799269	0	0.023508	0.0884276	0.767853	0.0133423	not high	6.65342	-14.0187	6.78641	14.0821	-2.60833	-0.551232	-5.00858	3.32198	2.21745	2.98207	-0.382066	0.00666573	0.00152941	-0.0935353	-0.516018	0.0530512	0.00374097	-0.131426	276.547	272.06	274.392	-7.26085	-9.63986	-7.05835	-0.00347476
202172220052_R02C01	73407	non-DS	control	M	Hispanic	52	286	60	288.5	3150	n/a	n/a	0.0635299	0.179517	0	0.0480766	0.0712516	0.616748	0	not high	2.76562	6.40608	7.0028	-3.14545	4.59389	0.369033	2.91811	4.00114	-1.914	-3.22901	-0.299428	-0.030049	0.0836897	-0.131173	-0.436527	0.0621465	0.082819	-0.123421	292.221	294.686	289.202	8.82455	13.4211	8.12954	-0.00378341
202172220053_R02C01	280544	non-DS	control	M	Hispanic	53	295	24	296	3570	n/a	n/a	0.00392246	0.0929725	0	0.0244178	0.0719054	0.801766	-1.73472e-18	not high	4.60281	-12.5345	3.11364	-2.14893	1.6501	-2.26324	3.14275	2.39725	0.29292	5.49925	-0.436168	0.111949	-0.0608801	-0.00428464	-0.557826	0.191976	-0.0452331	-0.0114285	287.358	285.643	284.655	0.255502	0.462911	0.182595	0.00231561
202163530174_R08C01	970755	non-DS	control	M	White	50	292	34	293.417	4329	n/a	n/a	0.0270969	0.245862	0	0.0178662	0.116484	0.572489	0.015291	not high	6.91036	3.29108	-3.94849	4.2105	-9.45315	-6.21327	3.36215	6.1756	3.29522	3.56396	-0.292987	0.377006	0.0849973	0.265977	-0.462605	0.466055	0.0523139	0.268794	288.515	286.771	289.725	2.64778	2.89612	6.38582	-0.00239857
202163530172_R04C01	467678	non-DS	control	M	Other	48	242	26	243.083	3060	n/a	n/a	0.0511822	0.106333	0	0.0351398	0.0194032	0.777314	0.00494062	not high	7.88638	-6.89381	6.7823	15.4925	-1.6097	2.44276	-2.9047	5.64665	-3.70809	-2.6236	-0.441744	0.102967	-0.0112163	0.093336	-0.568526	0.164271	-0.00828549	0.0867162	284.037	277.262	279.81	18.762	15.1381	15.3609	-0.00890882
202172220008_R05C01	23188	non-DS	control	M	White	51	278	23	278.958	4000	n/a	n/a	0.0175726	0.128456	0	0.0340443	0.132047	0.682275	0	not high	4.12505	-1.77747	-10.0324	1.75617	-2.54259	-6.91502	4.98791	-4.4881	-7.83493	3.08203	-0.363345	0.103884	0.0297331	0.0219814	-0.499544	0.22396	0.028394	0.0610854	283.94	280.787	281.971	3.83881	3.00218	3.92118	0.00119928
202172220008_R06C01	352730	non-DS	control	M	Hispanic	51	295	40	296.667	3742	n/a	n/a	0.0254409	0.304146	0	0.0330705	0.0437756	0.574361	0	not high	7.40363	9.28775	-1.4281	-3.78591	0.85133	0.945012	-2.79707	-0.62511	-0.478302	-1.28934	-0.314545	0.256719	0.0600471	0.139143	-0.480284	0.309875	0.0317085	0.104885	283.863	283.845	283.915	-3.23934	-1.33539	-0.558324	-0.00488796
202172220052_R07C01	675243	non-DS	control	M	White	52	257	64	259.667	2817	n/a	n/a	0.0222309	0.294838	0.00473809	0.0734226	0.112543	0.476869	-3.46945e-18	not high	7.75321	16.2216	-4.18276	-1.55631	-3.32657	2.32156	-7.81423	-4.65818	-0.160142	-0.876769	-0.383591	0.134374	0.0296251	0.091336	-0.524772	0.208291	0.0205372	0.0912971	268.156	266.452	265.488	-3.29627	-2.19748	-4.62772	-0.00202696
202163530172_R05C01	140721	non-DS	case	M	Hispanic	48	286	29	287.208	2825	n/a	n/a	0.0523349	0.245876	0	0.0287161	0.0751255	0.56174	0.00965462	not high	13.0446	11.0204	1.58262	-6.28048	-4.13557	3.11269	-0.0820744	4.78987	3.75393	-5.60765	-0.397688	0.0547418	-0.013222	-0.0437805	-0.53813	0.123584	-0.0176201	-0.0589113	286.725	275.594	281.734	3.32909	-5.67069	0.66125	-0.0050887
202163530174_R04C01	273004	non-DS	control	M	White	50	278	23	278.958	3677	n/a	n/a	0	0.111954	0.00223	0.0480785	0.120732	0.708327	0	not high	6.04614	-4.7143	-11.9947	-0.371233	2.41772	-3.94645	6.11723	5.17631	7.02041	0.745236	-0.34425	0.0272098	0.0488276	-0.0546925	-0.481388	0.122683	0.0465504	-0.0401917	284.105	289.778	282.818	4.00417	11.9936	4.76761	-0.00245798
202172220052_R08C01	719667	non-DS	case	M	White	52	269	33	270.375	3484	n/a	n/a	0.0326445	0.150407	-1.22057e-20	0.0530548	0.111427	0.637098	0	not high	10.2784	1.72465	-7.5612	-3.40679	-1.44021	1.08457	-2.4373	-0.707588	-2.60009	4.79953	-0.384138	0.331782	0.0179001	0.267172	-0.510788	0.482618	0.0248783	0.340157	274.61	271.763	270.108	-1.78473	-2.10698	-4.54142	-0.00555159
202172220052_R06C01	474227	non-DS	control	M	Other	52	260	18	260.75	2700	n/a	n/a	0.0740951	0.153069	0	0.0694857	0.165368	0.540583	0.000644062	not high	7.85777	6.92939	-1.29292	4.68676	3.41545	16.3121	5.12822	-7.58442	-3.08405	2.36205	-0.359577	0.0672767	0.0525084	0.0220558	-0.511399	0.113575	0.0329343	-0.00599541	263.781	262.869	265.999	-8.90707	-7.08532	-5.25024	0.0016661
202172220053_R07C01	722088	non-DS	control	M	White	53	279	40	280.667	3366	n/a	n/a	0.00638432	0.140913	0.000909493	0.0306795	0.0395556	0.773421	0	not high	7.33527	-2.45161	-10.1904	-2.75381	-1.4039	0.694679	-3.25419	4.53022	1.76223	-2.60519	-0.430056	0.112993	-0.0387616	0.027649	-0.556192	0.183017	-0.0297921	0.0160795	288.591	286.752	286.091	8.07741	8.53239	7.66361	0.00484733
202163530174_R07C01	281158	non-DS	case	M	White	50	270	26	271.083	3702	n/a	n/a	0.00314583	0.11937	0.000773523	0.04481	0.134216	0.689777	0	not high	7.01898	-7.28268	-6.546	3.79948	3.51032	-3.25645	2.50002	2.49789	5.06453	-2.2863	-0.462541	-0.0930205	-0.0612422	-0.159058	-0.568912	0.0266171	-0.0338834	-0.117529	274.426	278.776	270.554	-2.38087	4.47155	-4.47366	-0.00259201
202163530174_R06C01	534751	non-DS	control	M	Hispanic	50	282	33	283.375	3505	n/a	n/a	0.0722995	0.0951658	0.00695981	0.0474434	0.110478	0.666122	-1.73472e-18	not high	0.906966	2.36754	-2.5789	-1.70981	4.09699	1.26468	-0.105104	-2.0426	4.26093	-3.13371	-0.458066	-0.170662	-0.0695992	-0.261462	-0.568611	-0.051749	-0.0446496	-0.225128	286.183	287.037	283.405	4.43438	7.51216	3.84418	-0.00281186
202172220053_R06C01	459717	non-DS	control	M	White	53	278	92	281.833	3870	n/a	n/a	0.0331893	0.318335	0	0.0806987	0.110674	0.453367	0	not high	6.55831	15.516	-3.15204	0.0862423	-2.66956	-4.00201	1.12307	-0.260608	4.18538	1.13881	-0.247242	-0.0350201	0.142835	-0.122714	-0.438368	-0.0132458	0.0869816	-0.182958	284.521	276.584	283.386	4.42018	-1.20045	5.33615	0.00139416
202163530172_R08C01	198211	DS	case	M	Hispanic	48	273	167	279.958	3120	n/a	n/a	0.115131	0.205927	0.0502626	0.0424516	0.109488	0.479814	0	not high	-10.8577	8.57973	5.50138	-5.64208	-9.80831	6.93696	-5.28702	-4.13686	1.56014	4.52947	-0.252366	0.177035	0.139668	0.0931179	-0.428436	0.259045	0.0986011	0.0937925	254.011	249.716	258.275	-17.8918	-15.5444	-18.9509	0.232217
202172220053_R04C01	150730	non-DS	control	M	Other	53	268	33	269.375	2722	n/a	n/a	0.0262191	0.162154	0.0301445	0.0231051	0.10989	0.655004	0	not high	2.24827	0.719497	-1.49129	5.40443	2.81629	2.9327	0.591886	5.13867	8.12447	-1.54456	-0.490922	0.0865247	-0.08784	0.0239284	-0.607938	0.141895	-0.0713708	0.00181252	286.22	285.608	282.869	10.2373	12.1736	8.59723	0.000222735
202172220080_R02C01	481545	non-DS	control	F	Hispanic	56	266	25	267.042	3459	n/a	n/a	0.0288797	0.145444	0	0.0207659	0.0655834	0.717978	0	not high	5.56709	-11.2421	5.70574	-2.6338	-5.19662	-7.16637	7.33428	-0.475273	3.53174	-2.19767	-0.35709	-0.120796	0.0484279	-0.178692	-0.499523	-0.0433496	0.0391455	-0.177883	275.52	271.183	271.181	0.360921	-1.38105	-2.3356	-0.00228665
202172220087_R04C01	198063	DS	control	F	Hispanic	59	261	104	265.333	3800	No	0	0.0591936	0.104182	0.0465481	0.0186955	0.0759409	0.689914	0	not high	-18.0095	-1.08481	3.85569	-2.35486	4.25934	3.08134	0.365241	0.0293693	-5.7144	0.672921	-0.197838	0.102128	0.209462	0.0476736	-0.354603	0.203603	0.185604	0.073132	273.06	271.733	276.007	6.0992	11.6935	3.31401	0.214933
202172220087_R01C01	898999	non-DS	control	F	White	59	259	26	260.083	3062	n/a	n/a	0.0251713	0.0736782	0	0.0339831	0.0575786	0.799241	0	not high	8.25361	-12.391	-8.08171	1.72801	6.44737	-3.96554	3.52943	-1.34864	-3.41724	-0.853339	-0.377795	0.00650545	0.0349866	-0.0373724	-0.513759	0.108725	0.0311742	-0.00925956	276.19	278.031	273.223	3.91376	8.51146	2.35122	-0.00260291
202172220087_R06C01	198194	DS	control	F	Other	59	264	90	267.75	2305	No	0	0.088907	0.191612	0.0358505	0	0.101772	0.566632	0	not high	-17.1392	7.2994	-6.75915	-4.44029	-2.20229	1.98611	0.454188	6.09007	1.33823	-3.7906	-0.244549	0.0336442	0.160229	-0.0256785	-0.412615	0.155173	0.125416	0.0189546	275.464	282.119	284.418	7.26806	20.7738	10.5924	0.214597
202172220086_R07C01	379688	non-DS	control	F	Hispanic	58	274	14	274.583	3707	n/a	n/a	0.0108232	0.0916472	0.00498404	0.0412518	0.105754	0.742775	0	not high	3.03312	-6.86908	6.41048	-1.82417	5.1055	-3.59928	6.17001	-1.46658	0.387424	7.81478	-0.456084	-0.0302647	-0.0584396	-0.103353	-0.575929	0.0212158	-0.0440514	-0.131254	279.669	282.493	276.726	1.21481	6.44864	0.186695	-0.000195981
202172220085_R06C01	179887	non-DS	control	F	Hispanic	57	280	42	281.75	3430	n/a	n/a	0.00564845	0.171148	0	0.076866	0.079202	0.650884	0	not high	1.69583	-0.900414	7.04316	-3.25377	2.02691	-0.606413	0.66166	4.47749	4.67654	-4.4674	-0.256749	0.0788569	0.133414	-0.00866938	-0.403185	0.151951	0.122239	-0.0175632	280.051	283.809	275.481	-0.874235	5.15366	-3.32443	0.000837507
202172220057_R05C01	173390	non-DS	control	F	Hispanic	55	265	27	266.125	2551	n/a	n/a	0.07975	0.180915	4.33681e-19	0.0474829	0.0771024	0.607221	0	not high	3.15257	1.65396	11.8634	-4.34812	-2.89557	-3.15239	2.53258	2.54238	4.61531	7.73939	-0.532925	-0.115526	-0.126451	-0.171575	-0.626853	-0.011594	-0.0873596	-0.143948	279.341	271.527	279.284	4.59364	-0.602132	6.14505	0.00141809
202172220085_R01C01	443894	non-DS	control	F	Other	57	282	26	283.083	3955	n/a	n/a	0.0394371	0.228693	0.000278021	0.0417729	0.0612551	0.61364	0	not high	5.35575	3.45928	11.8145	11.5866	2.08027	-0.78064	-5.20061	11.7225	-0.589496	-7.38068	-0.312318	-0.0678751	0.0764533	-0.158087	-0.437543	0.0445058	0.086681	-0.128179	288.157	287.747	287.025	6.40886	8.22186	7.46365	-0.00094295
202172220054_R07C01	198084	DS	control	F	Hispanic	54	263	366	278.25	2390	No	0	0.0813554	0.266096	0.0946847	0	0.115366	0.430339	0	not high	-20.1804	14.4948	11.449	-0.207694	-6.18475	-6.67839	4.80472	0.198416	-2.76024	-0.0288533	-0.183847	-0.00613681	0.209971	-0.0866122	-0.34731	0.0843358	0.181266	-0.0768541	277.976	275.778	287.515	10.1917	14.8678	14.0668	0.227871
202172220087_R08C01	376279	non-DS	control	M	Hispanic	59	277	26	278.083	4275	n/a	n/a	0.0433917	0.164418	0	0.0212385	0.0821626	0.668362	0	not high	5.38225	-2.23995	5.33184	-6.32566	-7.7197	-1.43519	2.34465	-1.02983	0.743131	-3.6908	-0.283373	0.211728	0.110618	0.131588	-0.450328	0.270649	0.0783981	0.109855	283.597	276.826	285.464	3.90765	-0.523918	7.7914	-0.000598897
202172220087_R03C01	261931	non-DS	control	F	Hispanic	59	249	30	250.25	3489	n/a	n/a	0.0475531	0.165566	0.00768748	0.0391886	0.0561743	0.668059	0.00139013	not high	4.71519	-0.185195	1.24362	4.91403	2.46154	0.981678	-3.13852	7.77152	1.89722	-1.63008	-0.375992	0.0975102	0.047054	0.073442	-0.507795	0.214486	0.0459926	0.119887	276.812	273.211	272.62	8.65447	8.04176	5.52632	-0.00431983
202172220080_R01C01	198277	DS	control	F	Hispanic	56	279	19	279.792	3215	yes	0.0666	0.057859	0.147797	0.0145784	0.0108173	0.0506225	0.68926	-1.73472e-18	not high	-7.62239	0.49359	1.15163	0.127982	0.426727	-0.778273	-1.09966	0.422183	1.2621	-3.9189	-0.241799	0.242655	0.150409	0.159074	-0.392102	0.334902	0.135085	0.170046	271.822	264.723	275.511	-2.55211	-3.14781	-3.98184	0.224786
202172220085_R08C01	198388	DS	control	M	White	57	260	31	261.292	2825	No	0	0.0553474	0.0828408	0.0365454	0.00975253	0.0721724	0.721934	6.93889e-18	not high	-11.3351	-0.864873	-14.4326	-4.89366	-5.87126	4.48326	-3.58839	1.14174	-0.06057	-3.15924	-0.189455	0.614779	0.222065	0.568467	-0.359297	0.798247	0.184549	0.677389	266.723	273.633	276.4	0.173827	14.0285	4.08574	0.225713
202172220054_R02C01	198040	DS	case	M	White	54	271	27	272.125	3641	n/a	n/a	0.0700515	0.0772045	0.0758212	0.0174772	0.0732562	0.671967	0	not high	-7.2726	-1.78803	-11.1868	0.113606	0.679623	0.385127	-9.44542	-3.36356	-0.895219	-2.36566	-0.239872	0.13159	0.160339	0.0634538	-0.410252	0.19343	0.123839	0.046807	268.514	266.281	272.604	-2.56518	1.89102	-3.86656	0.215707
202172220057_R08C01	198143	DS	control	F	Hispanic	55	n/a	32	n/a	3746	No	0	0.0295157	0.0587295	0.00102911	0.0057202	0.0561644	0.711814	0.132289	not high	4.77978	-12.8118	3.16558	-8.41936	-9.53386	4.66968	-1.94648	0.249128	13.938	-0.363803	-0.360471	0.203654	n/a	n/a	-0.48134	0.353948	n/a	n/a	267.955	266.383	273.676	n/a	n/a	n/a	0.265289
202172220080_R03C01	198222	DS	control	F	Hispanic	56	263	148	269.167	4464	No	0	0.0687394	0.207713	0.0572711	0.039033	0.0911911	0.514742	0	not high	-11.2253	9.19824	1.41066	2.75207	-2.72703	-1.57045	3.93267	2.12987	-1.64485	8.03453	-0.133013	0.0902547	0.270287	0.0280781	-0.33076	0.188892	0.205995	0.0493043	263.432	257.152	272.31	-4.35239	-3.75747	-1.13795	0.226158
202172220086_R05C01	198466	DS	control	F	Other	58	268	69	270.875	2457	No	0	0.0718197	0.115993	0.0611629	0	0.0920474	0.646713	0	not high	-21.1711	-1.16121	7.35464	2.95431	-2.94781	5.68003	-4.36266	5.53857	-6.26144	3.05692	-0.219923	0.245532	0.181593	0.179914	-0.398251	0.308523	0.136965	0.164873	271.028	262.931	277.205	1.1843	-0.154353	1.86732	0.22233
202172220086_R06C01	651622	non-DS	case	F	Hispanic	58	271	60	273.5	3260	n/a	n/a	0.0610068	0.301122	0.000321443	0.0838139	0.0708296	0.471485	0	not high	1.67501	14.0136	11.2107	-3.91006	4.25955	5.09387	0.355393	-1.30968	1.16868	8.25119	-0.345258	-0.163374	0.0535173	-0.234281	-0.478322	-0.0877715	0.0545303	-0.237665	273.074	267.35	270.061	-4.14481	-7.38928	-5.34475	-0.00297318
202172220054_R05C01	198239	DS	case	F	Hispanic	54	296	36	297.5	3465	n/a	n/a	0.0690339	0.150278	0.00539118	0.00647217	0.0396307	0.591912	0.127114	not high	-9.87856	4.71947	9.07698	-4.38467	3.32934	0.992863	-2.01896	3.49941	-2.79955	5.99665	-0.219157	0.270884	0.154565	0.151628	-0.364556	0.400892	0.146686	0.193921	279.263	274.083	285.805	-2.11173	-1.18249	-0.110901	0.242436
202172220080_R08C01	198355	DS	control	F	Hispanic	56	263	113	267.708	4000	No	0	0.0686777	0.160668	0.101742	0.0361545	0.12008	0.509264	0	not high	-16.7891	11.136	6.89687	3.31094	0.363891	-1.83236	6.37579	-0.0785168	2.15314	6.55099	-0.330694	0.0280449	0.0741272	-0.0311938	-0.469924	0.123461	0.0681434	-0.0126584	279.685	270.982	284.268	11.9003	10.0722	10.8203	0.238057
202172220057_R01C01	851812	non-DS	case	F	Hispanic	55	268	30	269.25	3795	n/a	n/a	0.0118497	0.124166	0.00624719	0.0206677	0.139524	0.68723	0	not high	2.74242	-6.75439	3.37428	0.769902	-0.810363	-8.38717	5.89126	-1.54887	2.00626	1.64729	-0.465464	-0.120754	-0.0622513	-0.183098	-0.572603	-0.0309013	-0.0359235	-0.170687	277.597	274.102	279.544	1.61386	0.66765	5.27219	0.00795465
202172220054_R04C01	905473	non-DS	control	F	Hispanic	54	289	45	290.875	3865	n/a	n/a	0.023241	0.189282	0	0.0332182	0.09359	0.655797	1.73472e-18	not high	3.91844	-2.54395	5.00355	0.0705118	3.36611	-6.82201	4.2842	1.60412	1.37747	-2.135	-0.334785	0.179701	0.0458527	0.0737918	-0.480633	0.264871	0.0365751	0.073656	284.072	287.403	285.084	-0.559873	4.83252	2.87764	0.00292789
202172220057_R03C01	198395	DS	control	F	White	55	259	16	259.667	2790	No	0	0.0212077	0.0697738	0.0163954	0.00321648	0.06427	0.80775	0.00218041	not high	-7.47026	-4.73411	-10.1022	6.85592	-0.49092	-9.69428	6.57413	1.13562	3.20179	2.91848	-0.327113	0.0504112	0.0861032	0.00737273	-0.468293	0.126569	0.0770153	0.00957475	268.137	268.747	269.498	2.00014	9.57758	-2.43869	0.24023
202172220080_R04C01	198018	DS	control	F	Hispanic	56	289	24	290	2810	No	0	0.0349422	0.0687953	0	-2.6335e-20	0.0393428	0.54444	0.287879	high	8.66478	1.88105	2.62262	1.32145	4.37517	1.9585	0.364766	5.96075	-0.718481	3.63705	-0.0933444	0.171886	0.288207	0.0677397	-0.27619	0.300234	0.241806	0.1111	280.096	258.547	280.527	1.60345	-13.6736	-2.74397	0.244125
202172220054_R08C01	198193	DS	control	F	Hispanic	54	285	43	286.792	3340	yes	0.689	0.0179705	0.267555	0	-2.08113e-19	0.0214367	0.28329	0.385606	high	-15.3901	-6.02887	1.57151	-2.43424	3.13071	3.99711	-1.16793	0.535895	2.29634	1.36443	0.793041	1.88745	1.17794	1.78977	0.389835	2.07824	0.91072	1.89673	256.09	242.821	263.146	-20.7544	-27.6601	-18.6144	0.240809
202172220080_R07C01	313093	non-DS	control	F	Hispanic	56	269	20	269.833	3235	n/a	n/a	0.0182601	0.098471	0	0.0279145	0.0474787	0.803434	3.46945e-18	not high	4.3779	-9.68214	4.62741	-1.69851	3.32244	-2.3199	-2.09527	-3.76059	5.10075	-1.28447	-0.458888	0.0497966	-0.0562847	-0.013723	-0.579551	0.142302	-0.0433969	0.00112895	273.237	271.453	267.539	-3.1581	-2.4164	-7.11077	0.00381854
202172220057_R07C01	198339	DS	control	F	Other	55	268	16	268.667	2840	No	0	0.00144134	0.0363998	0	-2.67867e-18	0.00433269	0.221195	0.753835	high	-0.520969	2.01392	-3.05821	5.35997	3.48036	-5.82138	0.856287	-1.45719	7.33153	5.64376	-0.187852	0.0434511	0.215969	-0.0177182	-0.349721	0.131018	0.187484	-0.00738062	266.358	256.246	267.999	-3.48538	-6.83869	-7.33775	0.270891
202172220054_R03C01	51861	non-DS	control	F	Hispanic	54	n/a	38	n/a	3585	n/a	n/a	0.0109712	0.162132	0.00838737	0.0259003	0.0901456	0.695529	0	not high	0.065771	-1.92886	-2.01679	-2.45785	8.15695	-0.428916	2.68317	-1.54473	0.774066	-2.47073	-0.488457	-0.0112078	n/a	n/a	-0.586065	0.127522	n/a	n/a	285.685	292.429	284.157	n/a	n/a	n/a	0.00449518
202172220054_R06C01	723099	non-DS	control	F	White	54	266	25	267.042	3315	n/a	n/a	0.0117802	0.179246	0.00333147	0.0244565	0.107998	0.664067	0	not high	3.16901	2.85719	-8.20536	0.522288	5.35069	-1.22079	-2.28309	2.65656	1.55833	-0.827059	-0.432191	0.116584	-0.026673	0.0586885	-0.555965	0.193327	-0.0172971	0.0587933	275.856	279.952	276.327	0.69649	7.38762	2.81047	-0.00333376
202172220085_R07C01	198016	DS	case	M	Hispanic	57	259	22	259.917	2920	n/a	n/a	0.0285416	0.0485337	0.0133466	0.00174239	0.0591422	0.747548	0.0747517	not high	-1.07818	-11.3315	-5.82185	-4.19077	-2.71025	3.57057	-4.21441	1.49448	3.78909	-4.16207	-0.158735	0.578062	0.25422	0.53452	-0.33481	0.682064	0.210274	0.564475	266.123	255.257	275.301	-0.0139013	-3.91242	3.36387	0.23476
202172220086_R08C01	198247	DS	control	M	White	58	264	12	264.5	3232	No	0	0.0141198	0.0680955	-1.56519e-18	-1.73472e-18	0.0166175	0.473439	0.417738	high	5.17428	-4.21684	-12.1438	-0.390768	-3.48958	-3.70776	0.0232721	2.53512	-4.52804	1.95311	-0.270684	0.239218	0.137487	0.186442	-0.424982	0.334944	0.115975	0.206455	271.659	265.441	277.006	3.46238	4.09569	3.1801	0.241435
202172220080_R05C01	198152	DS	control	M	Hispanic	56	277	20	277.833	2980	No	0	0.0588417	0.0426907	0.0239058	0.00293182	0.0432445	0.77988	0.0214674	not high	-5.26229	-11.9034	0.538113	-7.72698	0.761477	3.21179	-2.47767	2.70875	-0.806591	4.76501	-0.227113	0.140344	0.167139	0.0607082	-0.36402	0.27806	0.164931	0.117861	275.756	271.3	281.316	2.20602	4.29957	2.57806	0.216544
202172220087_R07C01	654035	non-DS	control	M	White	59	279	44	280.833	3471	n/a	n/a	0.0132024	0.240962	0	0.0120732	0.0979964	0.607043	0	not high	8.3117	2.91735	-6.67908	-2.18751	-14.5014	-1.41079	6.75095	2.64035	-3.89698	0.29164	-0.216588	0.837007	0.174532	0.751327	-0.401058	0.965113	0.125192	0.79778	272.685	273.673	273.537	-7.82785	-4.5473	-4.89045	-0.00370356
202172220087_R05C01	198087	DS	control	M	White	59	278	32	279.333	2691	No	0	0.0396468	0.0556936	-3.89312e-19	4.33681e-19	0.0386462	0.307481	0.514421	high	8.09004	-2.99987	-4.09781	-1.40344	-8.28587	-1.13122	1.462	3.72379	-1.29234	0.255381	0.138241	0.792593	0.530927	0.709935	-0.105349	0.92347	0.422251	0.759704	276.976	267.148	280.262	3.01444	-0.286937	1.14636	0.244197
202172220086_R02C01	198400	DS	case	M	White	58	n/a	n/a	n/a	n/a	n/a	n/a	0.0732506	0.162632	0.0273324	0.0248958	0.0483404	0.645741	0	not high	-13.262	5.60346	-10.0744	-1.76732	-2.26879	-0.900856	-3.74847	-3.23084	-2.72619	-1.21509	-0.200392	0.0164324	n/a	n/a	-0.374593	0.0999982	n/a	n/a	261.913	260.303	270.605	n/a	n/a	n/a	0.21963
202172220086_R01C01	23008	non-DS	control	M	White	58	278	81	281.375	4366	n/a	n/a	0.00945799	0.260625	0.00231663	0.0649671	0.12821	0.509482	0	not high	3.87811	11.3709	-5.40971	-0.996653	-1.38689	-1.74704	4.28786	-0.927038	-0.395	-1.98482	-0.239581	0.368716	0.150974	0.281945	-0.407911	0.463824	0.117851	0.295202	279.633	273.254	275.026	-0.468574	-4.5312	-3.02397	-0.00296678
202172220086_R04C01	214264	non-DS	control	M	Other	58	277	31	278.292	3432	n/a	n/a	0.0476155	0.13135	0	0.0288334	0.0637942	0.717542	-1.73472e-18	not high	5.33085	-5.03723	6.2705	15.3524	-6.38512	1.66376	-3.01231	5.11146	-2.36805	-3.3118	-0.498352	0.259063	-0.104579	0.178504	-0.61175	0.321796	-0.083212	0.160507	282.87	279.251	277.895	3.1802	1.90107	0.222707	-0.000712404
202172220054_R01C01	198210	DS	control	M	Other	54	n/a	22	n/a	2778	No	0	0.0499053	0.181468	0.0248467	0.00977008	0.166491	0.546387	0	not high	-11.5064	3.51597	-2.86424	0.164966	-6.83248	7.27153	-0.341181	2.09135	-1.17437	4.58075	-0.194967	0.316779	n/a	n/a	-0.369413	0.420298	n/a	n/a	265.056	254.085	275.184	n/a	n/a	n/a	0.221497
202172220085_R05C01	198098	DS	control	M	Hispanic	57	268	21	268.875	3740	No	0	0.0185053	0.0637147	0.0133415	0.00693975	0.064821	0.615108	0.212102	high	7.29863	-7.1867	3.94089	2.62875	-1.01445	-8.71145	4.07663	-3.11838	-1.30232	-0.648154	-0.232606	0.016719	0.170998	-0.04487	-0.389187	0.130572	0.147831	-0.00832185	264.25	259.221	268.791	-5.59306	-3.86375	-6.54657	0.239465
202172220057_R04C01	198088	DS	case	M	White	55	295	28	296.167	3190	n/a	n/a	0.0425452	0.0110174	-7.87834e-19	0	0.0127895	0.179548	0.720253	high	3.45501	3.73144	-6.11543	0.248845	-2.38365	-3.24325	-0.525515	0.718053	4.93399	3.68306	0.0183585	0.324432	0.393472	0.207862	-0.175845	0.448589	0.336598	0.244788	283.328	273.85	286.783	2.36524	-0.981295	1.24443	0.265895
202172220057_R02C01	96629	non-DS	control	M	White	55	283	27	284.125	4169	n/a	n/a	0.0054809	0.173138	0.00422393	0.0559827	0.110796	0.662158	0	not high	3.43747	1.28548	-0.568196	4.59129	5.46764	-3.16641	4.54758	-6.73936	2.81784	0.940312	-0.531071	0.00404637	-0.143387	-0.0882644	-0.638439	0.0511917	-0.115153	-0.123971	279.067	279.804	278.462	-3.09337	-0.156528	-1.47665	0.00369141
202172220086_R03C01	198082	DS	case	M	White	58	n/a	n/a	n/a	n/a	n/a	n/a	0.040524	0.0733765	0.0285429	0.00854375	0.115767	0.602097	0.14112	not high	-12.3158	5.16135	-8.49407	5.59604	9.05368	0.735505	-2.52331	-4.95859	-4.37682	-1.538	-0.377077	-0.071345	n/a	n/a	-0.495123	0.0567679	n/a	n/a	247.037	239.803	260.294	n/a	n/a	n/a	0.229833
202172220087_R02C01	198372	DS	control	M	Other	59	250	51	252.125	2850	No	0	0.0496276	0.0675435	0.022604	0	0.110087	0.730651	0	not high	-12.0027	-9.70064	-2.8515	1.20336	-5.27586	7.34412	9.62174	-5.33579	1.97594	-4.15261	-0.227939	0.0272017	0.19315	-0.000643762	-0.400017	0.0960012	0.152083	-0.00305671	254.445	252.009	263.808	-7.98515	-3.24525	-4.72827	0.216308
202172220085_R04C01	198502	DS	control	M	White	57	262	23	262.958	3021	n/a	n/a	0.0428201	0.0453966	0.00654088	0.00131831	0.0565094	0.700892	0.115057	not high	3.09287	-7.51782	-12.1946	-3.46708	-10.2689	0.329306	-0.225049	-2.67497	-5.0645	-1.33148	-0.107622	0.466884	0.302158	0.417215	-0.290857	0.621616	0.251488	0.496793	268.181	263.047	274.601	0.808713	2.57212	1.53092	0.230316
202172220085_R03C01	761587	non-DS	control	M	Hispanic	57	276	21	276.875	3680	n/a	n/a	0.0231463	0.113265	0	0.0374589	0.0893863	0.727746	0	not high	6.1803	-6.42012	-0.749056	-6.20365	-1.25868	-2.52488	4.86903	0.640055	-1.54256	5.83191	-0.356677	0.157432	0.0385754	0.0797266	-0.493198	0.299157	0.0366156	0.141238	278.008	285.159	280.228	-1.2696	8.24443	2.93365	0.00200421
202172220085_R02C01	198120	DS	control	M	Hispanic	57	261	n/a	n/a	2364	yes	0.2236	0.0254542	0.0469302	0	-4.2513e-19	0.0354511	0.33657	0.516201	high	1.44444	-5.09301	2.67543	0.273338	-2.67573	-1.08986	-2.19975	-6.76345	-1.99806	-1.36594	0.11732	0.473	n/a	n/a	-0.139959	0.477627	n/a	n/a	261.031	239.603	262.238	-5.92935	-20.4372	-10.4549	0.240623
202172220057_R06C01	198314	DS	case	M	Hispanic	55	273	25	274.042	3345	n/a	n/a	0.0436168	0.0649755	0.0562651	0	0.0418718	0.63088	0.141321	not high	-3.69538	-2.65718	0.84259	-2.65066	-7.82353	2.31991	-3.77638	1.23958	0.56141	-2.47944	-0.0204887	0.66139	0.377722	0.589393	-0.243501	0.695953	0.288864	0.544771	268.938	253.288	271.983	-2.96464	-11.972	-5.24302	0.246674
202172220080_R06C01	198068	DS	case	M	Hispanic	56	290	39	291.625	3065	n/a	n/a	0.10979	0.213633	0.0019979	0	0.000189064	0.235687	0.40553	high	-8.1747	16.7543	0.0799053	2.03015	-8.36018	-2.64803	1.71605	-0.11562	-0.1121	0.178731	0.148819	1.60215	0.528674	1.49473	-0.104702	1.72029	0.41183	1.52729	261.639	246.126	266.678	-17.2647	-26.5299	-16.9714	0.242957
202172220132_R07C01	724984	non-DS	control	M	Hispanic	64	270	19	270.792	3030	n/a	n/a	0.0896681	0.0317406	0.0826783	0.0537882	0.0457405	0.590746	0.051809	not high	8.33918	-6.01278	-0.68973	5.90666	2.58748	-0.109656	3.32374	-7.13795	5.82455	11.1546	-0.373308	-0.124961	0.0282951	-0.190411	-0.52942	-0.0653878	0.00587147	-0.20884	284.916	278.391	282.693	8.10956	4.08617	7.66531	-0.000119086
202172220124_R03C01	198279	DS	case	M	White	62	245	23	245.958	1760	n/a	n/a	0.0913066	0.021247	0.03988	0.0537972	0.064183	0.561204	0.128441	not high	-1.36285	-6.20463	-12.7597	-0.604077	0.540308	-0.169441	-3.37046	1.61405	1.26083	-1.03609	-0.0878531	0.47672	0.339673	0.461297	-0.28949	0.616133	0.268162	0.531741	276.604	264.402	279.162	16.2325	11.3226	12.5148	0.223582
202172220125_R04C01	198230	DS	case	F	Hispanic	63	227	119	231.958	2646	n/a	n/a	0.0481872	0.155995	0.0446045	0.0240245	0.117808	0.596935	0	not high	-11.5749	-3.6005	4.79151	-3.23049	4.15038	3.64776	-1.69363	-1.34842	4.02723	4.87581	-0.308199	-0.0996673	0.133942	-0.0868862	-0.457195	-0.0385892	0.113063	-0.0896857	265.12	263.445	273.362	12.1619	18.1962	13.5145	0.231905
202172220104_R04C01	198503	DS	control	F	Hispanic	60	279	24	280	2529	n/a	n/a	0.0784156	0.0910972	0.0117008	0.00644999	0.033008	0.728674	0.0216261	not high	-14.6854	-0.996441	8.78135	-5.92985	6.56891	0.108412	4.11892	7.19798	-0.72713	0.0733534	-0.278626	0.163439	0.113364	0.0794381	-0.427074	0.264049	0.0999257	0.0986973	282.86	273.786	290.242	8.4863	5.91574	10.7489	0.229214
202172220125_R05C01	198028	DS	control	F	Other	63	269	118	273.917	3170	No	0	0.0646847	0.266319	0.0610791	0.00511258	0.0949064	0.504935	0	not high	-16.7676	5.45569	11.9967	16.5662	-6.03527	-7.98339	0.0499853	4.01581	-0.233857	-1.76599	-0.343659	-0.0233137	0.0546814	-0.0950594	-0.481192	0.0955035	0.0512859	-0.0553806	269.771	258.738	276.264	-0.484219	-4.78229	0.548521	0.232678
202172220133_R03C01	198379	DS	control	F	Hispanic	65	275	33	276.375	3975	No	0	0.0248715	0.108077	0.0175599	0.0159441	0.0742983	0.744437	0	not high	-17.5541	-7.26995	4.89905	-0.751733	-7.44351	-8.31116	4.44592	-3.17815	-3.53157	-2.16819	-0.319981	0.170793	0.075793	0.0940946	-0.469169	0.312238	0.0610955	0.155507	275.091	266.898	279.386	2.36441	0.767566	1.40459	0.227435
202172220133_R04C01	198375	DS	control	F	Hispanic	65	260	41	261.708	2570	No	0	0.0406498	0.089615	0.0213292	0.0100436	0.0723621	0.74264	0	not high	-9.52112	-3.38996	-5.30886	-3.17902	6.67842	-1.85097	-1.337	4.79905	1.16243	-2.32956	-0.192648	0.252948	0.218437	0.205797	-0.373256	0.38213	0.170214	0.260281	272.054	267.442	280.719	5.50555	7.83692	8.40414	0.228063
202172220104_R01C01	198508	DS	control	F	White	60	273	18	273.75	4126	No	0	0.0415884	0.116554	0.00837678	0.00370118	0.066984	0.724696	0	not high	-8.05869	2.60401	-7.32956	-3.66958	1.30909	0.663561	-1.97343	5.01265	-5.00966	-2.83292	-0.166017	0.236035	0.232498	0.164625	-0.327322	0.382543	0.205306	0.232055	276.454	276.786	279.684	4.55124	11.5256	2.45789	0.227331
202172220105_R01C01	598121	non-DS	case	F	Hispanic	61	280	41	281.708	3240	n/a	n/a	0.0690355	0.234606	0.0100852	0.0473745	0.0742117	0.523077	0.019821	not high	4.36915	10.3426	4.64913	0.86707	1.54143	-0.665255	0.114317	-1.17788	-2.83116	-2.95653	-0.369726	-0.138441	0.0204808	-0.225884	-0.495995	-0.0417044	0.0294663	-0.211119	267.64	262.976	267.203	-13.2848	-15.6789	-11.6028	-0.000942289
202172220124_R08C01	628310	non-DS	case	M	Hispanic	62	229	99	233.125	2165	n/a	n/a	0.0887793	0.303628	0.0133835	0.0940995	0.0501619	0.449149	0.0218381	not high	8.52811	13.8454	9.12596	0.652738	-9.39325	0.646168	-4.99059	-13.8708	8.35976	9.36689	-0.530663	-0.0832992	-0.08974	-0.0728683	-0.655074	-0.0573261	-0.0858668	-0.111197	247.549	238.846	250.031	-12.3718	-17.6227	-9.50609	-0.0196724
202172220105_R08C01	840449	non-DS	control	F	Hispanic	61	248	34	249.417	2732	n/a	n/a	0.0418707	0.189044	0.00213591	0.0745491	0.0841017	0.610787	0	not high	3.20722	2.06143	9.89479	-2.77405	1.53343	3.27053	-2.57741	-3.52249	0.705941	8.65173	-0.263601	-0.00299322	0.160315	-0.0253826	-0.441279	0.0327342	0.113259	-0.0598826	261.89	263.72	260.629	-5.85651	-1.01383	-6.0863	-0.00678565
202172220104_R08C01	252462	non-DS	control	F	Hispanic	60	275	15	275.625	3349	n/a	n/a	0.0325037	0.190417	0	0.0420486	0.0990119	0.623787	0.00776625	not high	0.334434	3.71426	2.44617	1.34429	3.9463	-5.7042	3.88139	-1.16766	-0.0518194	0.320006	-0.437462	0.0373478	-0.0409048	-0.0378393	-0.555764	0.0877953	-0.0248248	-0.0671517	274.915	273.518	275.238	-3.95091	-2.96159	-1.6788	-4.77737e-05
202172220133_R05C01	198258	DS	case	F	Hispanic	65	270	31	271.292	3120	n/a	n/a	0.0297246	0.103325	0.0120053	0.0236758	0.0860427	0.590452	0.15384	not high	-7.3707	11.0757	4.46073	2.67447	11.3869	-3.75446	-2.32524	-0.921708	2.74326	-4.16249	-0.425262	-0.113737	-0.0241806	-0.180195	-0.531656	0.0101754	0.00318574	-0.134466	269.321	260.712	275.802	-1.34602	-3.24305	-0.290557	0.229885
202172220105_R07C01	198160	DS	case	F	White	61	n/a	n/a	n/a	n/a	n/a	n/a	0.052593	0.0965086	0.0250581	0	0.0703803	0.732191	0	not high	-15.7585	-5.02188	-13.74	-1.05509	-4.62723	-0.574347	3.62013	6.39991	-4.25834	-2.76771	-0.080812	0.183986	n/a	n/a	-0.283979	0.315388	n/a	n/a	279.249	275.297	283.148	n/a	n/a	n/a	0.229386
202172220132_R04C01	631525	non-DS	control	F	Other	64	275	29	276.208	4950	n/a	n/a	0.00711504	0.116898	0	0.0750715	0.0698274	0.725782	0	not high	4.12723	-11.025	4.44835	14.8705	-1.9744	0.385655	-1.01618	5.56084	-1.00367	-3.08255	-0.468966	0.0780168	-0.0730176	0.00165452	-0.579034	0.173312	-0.0486198	0.0169773	285.256	271.771	282.1	6.38985	-4.70902	5.18323	0.00278203
202172220133_R02C01	850999	non-DS	control	F	Hispanic	65	278	22	278.917	3941	n/a	n/a	0.0151077	0.155689	0	0.0369866	0.0757552	0.690369	0.0221898	not high	0.994968	-0.0421667	1.05972	2.15784	7.78808	4.63454	8.34863	3.60535	5.67498	-5.75128	-0.317861	0.15781	0.0752603	0.0759914	-0.452168	0.312885	0.0758076	0.15011	282.158	275.66	276.502	2.05693	-2.12533	-1.54773	-0.00159491
202172220105_R02C01	251496	non-DS	control	F	Hispanic	61	284	31	285.292	4808	n/a	n/a	0.0169552	0.162129	0	0.0411171	0.0998713	0.6626	0	not high	3.58959	-2.96176	0.5437	-5.89577	2.54617	1.56892	-0.349941	3.99543	-2.52289	1.46967	-0.381678	0.141965	0.00478856	0.0473039	-0.504791	0.248211	0.0174442	0.0702736	281.227	286.419	281.296	-1.34566	6.02403	0.978961	-0.00194893
202172220125_R08C01	198166	DS	control	F	Hispanic	63	283	23	283.958	3065	No	0	0.0844187	0.0467606	9.43565e-20	0	0.0221382	0.844311	6.93889e-18	not high	-16.9382	-6.49711	2.32818	1.91093	-4.7748	-2.01343	6.03674	-3.89693	-5.76666	8.67054	-0.320339	0.0280567	0.0675194	-0.0639183	-0.471786	0.121833	0.0516499	-0.0529324	276.585	277.088	284.64	0.563939	7.47709	3.6356	0.236208
202172220133_R07C01	988120	non-DS	case	F	White	65	270	32	271.333	3743	n/a	n/a	0.0749348	0.230476	0.00919103	0.059235	0.0825919	0.521677	0	not high	3.00921	15.1465	-4.50228	2.06597	-0.719914	-4.35419	3.11065	0.33672	-0.23783	1.87081	-0.373684	0.521416	0.0273536	0.454874	-0.520611	0.520252	0.014193	0.375511	277.043	276.2	276.518	0.235971	1.89503	1.49013	-0.000345321
202172220132_R01C01	833986	non-DS	control	M	Hispanic	64	271	29	272.208	3365	n/a	n/a	0.0374248	0.146058	0.00681769	0.0354739	0.0795972	0.680868	0	not high	3.39898	-8.0247	6.17276	-2.98602	1.28415	-6.2451	4.6276	-1.62891	0.211195	-3.40688	-0.416873	0.0155094	-0.0167489	-0.0527948	-0.549734	0.0641581	-0.0157183	-0.0826632	284.784	281.774	280.023	7.56583	7.03436	4.61739	-0.00449239
202172220104_R07C01	198469	DS	control	F	White	60	278	19	278.792	3349	No	0	0.0236646	0.0588351	0.0182691	0	0.0677248	0.775088	0.0229498	not high	-8.36723	-2.91275	-10.0502	-0.977207	4.78474	-1.63631	-1.65702	5.63568	0.0156945	-2.93752	-0.123845	0.219942	0.269407	0.138376	-0.296397	0.337229	0.231691	0.174751	276.343	273.293	279.507	2.38147	5.85739	0.391747	0.22998
202172220132_R05C01	759674	non-DS	control	F	White	64	n/a	34	n/a	3600	n/a	n/a	0	0.16831	-9.34169e-23	0.0405269	0.0712739	0.715384	0	not high	4.72279	1.44151	-10.5307	2.2937	4.60413	-5.53015	1.77317	-3.60568	4.17065	0.351225	-0.353426	0.0818849	n/a	n/a	-0.496815	0.150271	n/a	n/a	275.002	270.26	274.861	n/a	n/a	n/a	0.00338707
202172220132_R03C01	355571	non-DS	control	M	Other	64	278	24	279	2910	n/a	n/a	0.0325102	0.127938	0	0.0353588	0.0869831	0.696059	0	not high	8.54684	-16.3178	3.41921	6.67447	-7.014	8.16158	-6.59618	12.4972	-3.71905	1.08462	-0.306426	0.281085	0.0866083	0.199099	-0.45908	0.327927	0.0688202	0.164953	283.577	286.009	280.154	3.47553	8.22411	2.1036	-0.0013593
202172220104_R03C01	201737	non-DS	case	M	White	60	281	58	283.417	3997	n/a	n/a	0.0278014	0.220249	0	0.0450173	0.093042	0.577487	0.00940229	not high	8.0555	6.34909	-7.0264	-2.01561	-1.65549	-4.51168	0.670906	1.74167	-5.95937	-0.679884	-0.313253	0.217069	0.075171	0.126185	-0.467269	0.257549	0.0566549	0.0840718	292.91	285.495	290.103	11.5731	6.40549	10.9195	-0.00294343
202172220104_R02C01	984775	non-DS	control	M	White	60	259	57	261.375	2600	n/a	n/a	8.67362e-19	0.253057	-9.68832e-21	0.0299502	0.0529762	0.639084	0.00162649	not high	10.3536	4.41382	-7.62804	-0.81608	-1.93533	1.38751	-7.9385	0.140245	-3.77143	-3.2176	-0.344996	0.266033	0.0664374	0.219553	-0.503799	0.342994	0.0399719	0.221937	266.153	264.889	258.858	-6.12348	-4.63048	-12.0141	-0.0017975
202172220133_R08C01	198349	DS	control	M	Hispanic	65	281	19	281.792	2564	No	0	0.0466473	0.0586978	-2.63744e-18	0	0.0150696	0.155301	0.749746	high	-7.83219	12.0486	4.91202	-0.22226	1.77107	-4.93481	2.91927	4.34261	-2.84504	-3.12589	-0.122713	0.474395	0.267407	0.386785	-0.300377	0.59703	0.22501	0.427417	284.198	271.946	284.769	9.00074	3.20512	4.52053	0.261439
202172220133_R06C01	198145	DS	case	M	White	65	281	5	281.208	4025	n/a	n/a	0.0379816	0.0270894	-1.88752e-18	0	0.0142435	0.163615	0.722307	high	-2.28723	10.3613	-2.95972	-1.06644	-2.67511	-0.849211	-3.43413	-5.28169	-4.86776	-0.312254	0.370739	0.941274	0.761468	0.854839	0.0650952	1.05533	0.591007	0.887107	281.604	253.772	274.205	6.4067	-14.9683	-6.04375	0.269652
202172220125_R02C01	135924	non-DS	control	M	Hispanic	63	274	24	275	3500	n/a	n/a	0.0292397	0.213882	0	0.0674741	0.072696	0.597081	0	not high	5.57003	3.38985	9.33861	-4.03271	2.43985	0.0386167	1.23011	-1.56076	-0.125414	-3.40687	-0.363471	0.277478	0.0337386	0.20355	-0.497105	0.353349	0.0343969	0.199888	285.492	280.781	282.262	7.03854	4.73614	5.72311	-0.00136835
202172220125_R01C01	349975	non-DS	control	M	Hispanic	63	268	24	269	3195	n/a	n/a	2.1684e-19	0.0942422	-7.28897e-23	0.0310469	0.103557	0.744588	-3.46945e-18	not high	6.63665	-10.776	-2.09485	-0.0578946	-0.593792	-1.74516	-0.43433	-4.25692	-6.92797	-3.13046	-0.409625	0.304633	-0.00615179	0.242793	-0.53455	0.44322	0.00235501	0.304029	274.396	279.339	275.856	-1.58738	5.90431	1.58388	-0.000275535
202172220104_R05C01	198162	DS	control	M	White	60	270	24	271	3215	yes	0.022	0.0442424	0.0948922	0.0260464	0.00831583	0.0548043	0.75605	0	not high	-12.3941	-3.04222	-14.747	1.52431	-7.63324	-1.96755	-0.356121	-4.92973	-4.98826	0.625916	-0.172124	0.349412	0.229262	0.283542	-0.338808	0.534733	0.196296	0.390786	266.648	252.408	268.713	-4.01895	-11.547	-7.37935	0.228576
202172220133_R01C01	484477	non-DS	control	M	Hispanic	65	288	21	288.875	3402	n/a	n/a	0.0513501	0.164018	0	0.0491234	0.0708196	0.652747	0	not high	3.07482	-1.15569	5.18038	-2.69619	7.86413	0.738752	-0.295259	1.33333	-0.963522	9.43193	-0.4158	0.314102	-0.0330739	0.212223	-0.550063	0.349142	-0.0310542	0.162683	276.526	277.364	280.127	-7.69342	-4.77162	-1.70086	-0.00131553
202172220124_R07C01	390761	non-DS	case	M	Other	62	288	41	289.708	4670	n/a	n/a	0	0.147215	-2.2008e-22	0.0427239	0.134607	0.675803	0	not high	6.70046	-2.35274	-12.241	-1.64827	-7.00306	-4.29081	0.939356	0.232445	-0.911861	4.47667	-0.473676	0.281564	-0.0918206	0.178005	-0.594924	0.33696	-0.0766661	0.148519	287.35	290.701	286.74	3.13065	8.56625	4.91206	-0.00328193
202172220132_R02C01	591957	non-DS	control	M	Other	64	254	112	258.667	2013	n/a	n/a	0.0251358	0.256168	0	0.0633317	0.108157	0.539568	0.00185162	not high	6.39418	6.5134	-0.948582	-1.92304	1.19764	-1.14332	-1.40246	-1.76427	5.51267	0.0416426	-0.459779	0.0317343	-0.0455186	-0.00928964	-0.579373	0.145728	-0.0331643	0.0311123	269.497	264.48	267.611	-0.719945	-2.86428	-1.37149	-0.00590069
202172220104_R06C01	198436	DS	control	M	Hispanic	60	259	119	263.958	1875	No	0	0.0408811	0.176046	0.0294057	0	0.144994	0.5969	0	not high	-12.8236	2.13133	-2.07467	1.51234	-9.28263	-3.41449	4.3555	-5.41774	-6.18906	1.73553	-0.200901	0.162918	0.207835	0.111234	-0.384535	0.254184	0.15691	0.126983	269.836	265.242	276.022	3.69933	6.07256	4.08471	0.226961
202172220132_R08C01	112084	non-DS	control	M	Hispanic	64	279	62	281.583	3234	n/a	n/a	0.0662311	0.177715	0.000610359	0.0262442	0.0633837	0.647593	0	not high	6.76595	-0.937694	-0.219621	-4.61838	-4.6634	-0.28665	-0.233696	4.00519	0.63078	-2.63039	-0.374429	0.190064	0.0159089	0.102874	-0.527783	0.271697	-0.00220855	0.102579	288.551	292.047	286.725	8.03801	13.8272	8.29744	-0.00159617
202172220125_R07C01	819965	non-DS	control	M	White	63	284	25	285.042	3997	n/a	n/a	0.0284925	0.127531	0	0.000470282	0.0743345	0.767516	0	not high	0.472712	1.8218	-9.55982	1.18576	5.53672	-1.77862	-7.17608	0.23918	-5.55133	-0.401801	-0.436391	-0.409828	-0.0496641	-0.503986	-0.565025	-0.369859	-0.0425647	-0.547201	283.653	286.161	283.492	1.08078	5.76588	3.17499	0.00285741
202172220125_R03C01	198216	DS	control	M	White	63	300	11	300.458	3844	No	0	0.0461884	0.0515914	0	0.00344547	0.0353849	0.217827	0.625678	high	2.26267	3.07765	-1.29182	4.82481	3.37619	-4.03656	0.254367	-2.31422	1.55394	0.871648	-0.199453	0.31219	0.171181	0.186975	-0.357156	0.419087	0.151423	0.20508	279.155	253.199	285.909	-3.8675	-23.8068	-1.51823	0.257821
202172220132_R06C01	361224	non-DS	control	M	White	64	291	18	291.75	3600	n/a	n/a	0.0371771	0.110802	0	0.0531491	0.0532246	0.745889	1.73472e-18	not high	2.38365	1.45143	-11.9861	-2.10183	5.04361	-0.81106	-1.07671	-1.31561	2.05616	0.68324	-0.479613	-0.13055	-0.0998885	-0.238222	-0.593705	-0.0525348	-0.0772847	-0.245831	271.291	275.65	275.401	-14.1637	-7.79046	-7.56011	0.000483595
202172220124_R06C01	198058	DS	control	M	Hispanic	62	n/a	12	n/a	2415	No	0	0.0344663	0.0335889	0.0233579	0.0356914	0.0529785	0.673646	0.131358	not high	-0.673408	-3.46547	5.99083	-0.839235	-4.79289	-3.34984	3.24295	-1.74576	1.19397	0.222858	-0.255813	0.161172	n/a	n/a	-0.412552	0.248237	n/a	n/a	272.018	261.255	277.546	n/a	n/a	n/a	0.213124
202172220105_R03C01	478740	non-DS	control	M	White	61	263	33	264.375	3572	n/a	n/a	0.0347652	0.144024	0.00851286	0.0858521	0.0576481	0.66094	0	not high	7.61672	3.45773	-6.88109	4.76163	2.68772	-3.02216	-2.04262	-3.37556	-3.9877	-1.23973	-0.420887	0.132663	-0.0125861	0.0801393	-0.545476	0.227869	-0.00440713	0.0996776	265.686	262.089	263.645	-8.23734	-9.1708	-8.73829	-0.00264249
202172220105_R05C01	638248	non-DS	case	M	Hispanic	61	281	30	282.25	3827	n/a	n/a	0.0651872	0.218594	0.0033058	0.00348378	0.110054	0.580808	0	not high	1.72341	10.9337	2.99227	1.25369	-1.97872	1.05502	5.01402	-0.220434	-3.2273	-4.37663	-0.408956	-0.0855012	-0.0193142	-0.174035	-0.541781	0.00352322	-0.0168067	-0.16718	287.779	283.544	285.319	6.44269	4.45397	6.13547	-0.00129231
202172220105_R04C01	41176	non-DS	control	M	Hispanic	61	n/a	47	n/a	3920	n/a	n/a	0.00779928	0.115234	0	0.0155196	0.0827767	0.756914	0	not high	5.49956	-11.3069	1.40189	-3.35395	-5.24819	-1.1253	2.43392	2.20061	-7.78532	4.54708	-0.239754	0.260776	n/a	n/a	-0.388953	0.413268	n/a	n/a	277.313	282.859	275.396	n/a	n/a	n/a	-0.00470946
202172220125_R06C01	334821	non-DS	control	M	Hispanic	63	278	24	279	3785	n/a	n/a	0.0402664	0.221366	0	0.0429416	0.0757498	0.602775	-6.93889e-18	not high	5.4151	3.82083	10.1761	-4.9093	-5.58759	2.33943	-4.37024	1.36016	-2.87259	-4.94156	-0.304818	0.241377	0.0882167	0.15939	-0.454862	0.357357	0.0730388	0.194384	284.715	280.844	282.715	4.61406	3.05886	4.66496	0.000685847
202172220105_R06C01	280169	non-DS	control	M	Hispanic	61	288	46	289.917	3203	n/a	n/a	0.00818526	0.239496	5.10655e-21	2.71051e-20	0.0778101	0.639098	0	not high	7.37541	-0.0616424	-3.32363	-5.71187	-6.04902	4.1909	-0.769101	10.7267	-0.289774	1.58881	-0.265635	0.389521	0.116003	0.285543	-0.429124	0.524849	0.0889464	0.335912	282.691	289.44	283.26	-1.52845	7.30475	1.4318	-0.00385082
202172220124_R02C01	198376	DS	case	M	Hispanic	62	274	34	275.417	3970	n/a	n/a	0.0635293	0.121103	0.0095408	0.0183467	0.0541812	0.729811	0	not high	-15.6156	4.17345	1.14246	-1.33837	0.500547	0.874126	-2.58301	-1.9668	1.63902	-2.8179	-0.398745	0.168757	-0.00197047	0.0939891	-0.520641	0.318318	0.010486	0.163866	279.502	272.735	281.055	7.18736	7.03936	3.45066	0.237185
202172220124_R05C01	824176	non-DS	control	M	White	62	266	35	267.458	3147	n/a	n/a	0.0194398	0.263558	0.0152356	0.0480395	0.0868209	0.565834	0	not high	6.198	13.0539	-7.07325	1.19978	-6.33136	-0.601478	-4.02173	-3.81328	-0.712176	0.687346	-0.498347	-0.0857532	-0.0932645	-0.144488	-0.616051	-0.0125217	-0.0777585	-0.148046	267.448	270.836	265.382	-7.71147	-1.72887	-8.13417	0.00268903
202172220174_R02C01	198464	DS	case	M	Other	70	279	67	281.792	2400	n/a	n/a	0.0965437	0.0388537	0.0418892	0.0140606	0.117998	0.550461	0.111561	not high	10.5679	-13.9466	-3.39382	5.38365	7.27841	14.8495	11.2869	0.991042	-0.666005	-3.70567	0.101695	0.215418	0.491815	0.127808	-0.156974	0.285417	0.368413	0.115804	281.418	276.815	289.14	7.04391	8.94497	9.64727	0.184494
202172220181_R01C01	61052	non-DS	case	F	Hispanic	71	283	25	284.042	3573	n/a	n/a	0.0159378	0.120176	0.0139261	0.0567001	0.0930602	0.702304	0	not high	6.37683	-10.2911	2.6577	0.200776	6.05354	0.869203	-5.57049	-5.98356	3.66442	-2.59433	-0.388474	0.0069359	-0.000702418	-0.085207	-0.52506	0.101348	-0.00169907	-0.0736162	275.203	267.947	269.112	-6.95746	-12.0133	-10.827	0.00393434
202172220152_R06C01	618810	DS	case	F	Hispanic	68	269	37	270.542	3320	n/a	n/a	0.0464593	0.111989	0.0401183	0	0.096729	0.678055	0	not high	-16.2403	-9.84209	0.675612	-10.4829	0.780768	-1.12295	-0.314829	2.66443	-0.520112	-6.35965	-0.251339	0.234839	0.150525	0.169893	-0.410653	0.380483	0.124863	0.237625	278.156	282.224	280.438	7.90115	18.7043	4.72257	0.22315
202172220174_R01C01	198126	DS	case	M	Hispanic	70	266	51	268.125	2438	n/a	n/a	0.0616781	0.13487	0.0302949	0	0.0468658	0.512119	0.167126	not high	3.92344	1.65935	4.70869	-2.28828	3.3866	3.02219	-4.58087	-1.41898	5.95897	3.70445	0.105965	0.609802	0.510352	0.549724	-0.138334	0.70951	0.399359	0.5724	259.303	250.066	261.296	-9.71697	-12.149	-13.2853	0.224529
202172220162_R08C01	527447	non-DS	control	F	White	69	254	26	255.083	2750	n/a	n/a	0.0344755	0.140872	0	0.0339914	0.0656596	0.715336	-6.93889e-18	not high	6.51585	-2.41486	-6.35026	0.931304	-0.589512	-1.31936	2.36171	-1.46967	3.83175	1.82171	-0.454611	0.131906	-0.0366103	0.0981009	-0.576122	0.230221	-0.0266867	0.124127	270.014	267.365	268.475	-0.20347	0.0208834	-0.507665	-0.00325593
202172220137_R06C01	780191	non-DS	case	F	Hispanic	66	274	72	277	3030	n/a	n/a	0.0544668	0.320217	0.0363886	0.0147085	0.0586725	0.486713	0	not high	-0.249979	11.878	17.5769	-7.21449	-2.28131	1.32189	1.87954	4.14575	0.324857	1.32272	-0.345176	0.0278766	0.0499462	-0.0500806	-0.482292	0.105014	0.0474097	-0.053203	289.468	283.28	283.48	11.0138	7.23573	6.94124	-0.00355066
202172220181_R04C01	198049	DS	control	F	White	71	267	23	267.958	2410	No	0	0.0665498	0.182394	0.0197644	0.0129611	0.0416356	0.508244	0.154504	not high	6.52626	12.4924	-7.79413	-0.176462	-2.61858	-1.7909	0.434693	3.4476	1.37913	0.633278	-0.34523	-0.035511	0.0593305	-0.0952534	-0.487123	0.0553755	0.0507196	-0.0813382	267.848	261.552	274.196	-1.58379	-1.09799	-0.763002	0.234973
202172220138_R05C01	900166	non-DS	control	F	Hispanic	67	273	27	274.125	3076	n/a	n/a	0.0525633	0.149077	0	0.0291771	0.122031	0.638512	-3.46945e-18	not high	4.12893	-0.128818	4.6248	-3.40304	7.38242	1.59409	0.57194	-2.49501	-2.34488	1.46701	-0.234787	0.0527103	0.163337	-0.0194551	-0.413193	0.122711	0.119097	-0.0286683	276.022	279.287	276.675	-2.02048	3.67692	0.51403	-0.0014358
202172220152_R07C01	198288	DS	control	F	White	68	260	117	264.875	2781	No	0	0.0369088	0.221763	0.0310933	0	0.108085	0.591152	6.93889e-18	not high	-14.9815	5.57869	-7.53529	0.528691	-4.06261	-1.78066	0.544021	1.12138	-0.223168	2.4684	-0.22081	0.0222833	0.186969	-0.0312476	-0.378556	0.155626	0.162063	0.0262448	270.066	270.81	280.158	3.51741	11.2053	7.8428	0.230158
202172220152_R04C01	376284	non-DS	control	F	White	68	271	21	271.875	3404	n/a	n/a	0.0276425	0.19041	0	0.0217794	0.0919958	0.65049	0	not high	7.67913	3.25729	-5.79145	-1.39258	6.50353	-0.275709	-0.7095	3.96368	-1.01354	-4.18253	-0.394316	0.118393	0.00615632	0.0507607	-0.536079	0.176657	-0.0017633	0.0306288	279.034	286.281	277.179	1.81567	11.5418	1.77382	-0.00466708
202172220152_R01C01	389275	non-DS	control	F	Hispanic	68	267	31	268.292	3494	n/a	n/a	0.00754133	0.196325	0	0.0369378	0.0850849	0.654474	0	not high	3.84438	2.64238	0.0343731	-2.31014	8.60341	-1.8869	2.28381	3.01267	-3.24145	-3.49919	-0.336448	0.109512	0.0677646	0.0490984	-0.470831	0.20988	0.0667115	0.0723739	289.514	290.69	287.524	13.9434	17.6903	13.6298	-0.00281069
202172220137_R04C01	866380	non-DS	control	F	Hispanic	66	291	17	291.708	2888	n/a	n/a	0.0557992	0.220796	0	0.0223866	0.0639102	0.619601	0	not high	6.67668	2.33767	2.10884	-3.52341	3.19808	1.95536	-1.97727	0.0986038	-6.29373	4.70032	-0.300355	-0.0237032	0.0794134	-0.131291	-0.451524	0.0708924	0.0649334	-0.122305	283.003	287.034	279.727	-2.45261	3.59331	-3.23496	0.000702411
202172220138_R03C01	198354	DS	case	F	Hispanic	67	n/a	216	n/a	3620	n/a	n/a	0.119385	0.318123	0.0601968	0.0507741	0.136412	0.305047	1.38778e-17	not high	-19.0755	24.5987	12.7073	-1.40725	-4.55134	-0.325227	0.207766	0.611841	-2.389	-5.48372	-0.156096	0.284159	n/a	n/a	-0.33242	0.396918	n/a	n/a	277.535	259.739	280.784	n/a	n/a	n/a	0.231194
202172220162_R01C01	848747	non-DS	control	F	White	69	278	56	280.333	3827	n/a	n/a	0.0458693	0.187509	0	0.0139373	0.108134	0.620455	-1.73472e-18	not high	5.08881	2.18458	-6.24597	-4.6354	6.7992	0.513885	-0.127	4.32976	-0.605705	4.48383	-0.325778	0.275905	0.0658649	0.191233	-0.485575	0.340989	0.0411253	0.174844	287.71	286.893	281.878	7.60895	9.10813	3.82814	-0.000230212
202172220181_R02C01	184036	non-DS	control	F	White	71	277	52	279.167	3459	n/a	n/a	0.0173814	0.182406	0	0.076683	0.110569	0.600947	0.00120151	not high	3.30395	4.43751	-4.87953	1.05446	8.70718	-0.643829	-1.27657	8.09816	3.71196	4.0654	-0.481809	-0.0827075	-0.0889485	-0.16503	-0.591705	0.0176993	-0.0639542	-0.145671	278.819	279.743	276.56	-0.870864	2.39279	-1.11214	0.00130343
202172220181_R07C01	16724	non-DS	case	F	Hispanic	71	283	25	284.042	2840	n/a	n/a	0.0613083	0.16199	0	0.0180413	0.0739448	0.687599	0	not high	0.0666054	-0.67308	8.67319	-1.16622	6.8668	-0.645077	-0.117756	3.62494	3.08204	4.96884	-0.408895	0.0391353	-0.0211234	-0.0530076	-0.546341	0.125541	-0.0229802	-0.0494233	285.967	287.962	288.403	3.80685	8.00227	8.46407	0.00415055
202172220137_R08C01	198062	DS	case	F	White	66	282	55	284.292	3459	n/a	n/a	0.0100126	0.160866	0.0418692	1.73472e-18	0.0401818	0.721286	0	not high	-16.1964	1.62177	-7.95083	-3.10315	1.88361	-0.79646	-1.4973	3.57102	1.29884	-1.83751	-0.313569	0.235176	0.0739417	0.142529	-0.457117	0.32571	0.0660189	0.150151	277.035	276.167	283.88	1.42601	6.99105	3.25365	0.229688
202172220138_R07C01	667777	non-DS	control	F	Hispanic	67	n/a	29	n/a	3885	n/a	n/a	0.0429912	0.165068	0	0.0339787	0.0768952	0.674696	0	not high	2.30073	0.237409	6.21419	-1.79945	6.93661	1.21	-1.84549	0.0919987	2.54131	4.27524	-0.48403	-0.0914769	n/a	n/a	-0.599917	-0.0162717	n/a	n/a	274.264	280.541	275.597	n/a	n/a	n/a	0.00122318
202172220162_R02C01	234658	non-DS	case	F	Hispanic	69	260	27	261.125	2745	n/a	n/a	0.0362452	0.10468	0	0.0222385	0.097381	0.710378	0	not high	4.30651	-7.54756	3.32765	-5.00296	4.43288	-0.298405	0.782069	6.80037	-2.5816	2.48361	-0.376476	-0.0262199	0.0352181	-0.0721963	-0.492138	0.105451	0.0518579	-0.0150108	287.031	295.564	287.997	14.3428	25.6093	16.7471	0.000170384
202172220152_R05C01	788684	non-DS	control	F	Hispanic	68	254	36	255.5	3090	n/a	n/a	0.026662	0.251868	0.00440962	0.0791715	0.129073	0.496139	0	not high	2.35226	10.3849	3.21209	0.0721078	5.34266	0.331214	-0.817994	0.681772	3.60516	-4.71628	-0.366869	0.101787	0.0506973	0.0671424	-0.499117	0.229839	0.0499433	0.122755	275.067	270.457	272.735	4.84947	3.11313	3.75274	-0.00334687
202172220138_R08C01	198363	DS	control	F	Hispanic	67	257	59	259.458	3628	No	0	0.048364	0.10604	0.0258285	0.0214665	0.0878688	0.711837	0	not high	-18.9413	-5.51891	4.79974	-3.2299	-1.35863	4.80988	-1.4437	1.93471	5.44274	5.07303	-0.21367	0.137389	0.199764	0.0947698	-0.387347	0.229353	0.158149	0.112854	264.268	256.56	270.823	-1.04515	-1.73972	-0.358586	0.232067
202172220137_R01C01	253430	non-DS	control	M	White	66	296	24	297	3856	n/a	n/a	0.0332597	0.157514	0	0.0576377	0.0379052	0.660678	0.0255602	not high	10.3832	4.39691	-7.81487	-0.436691	1.27744	4.77799	-4.93256	-1.16836	-6.89829	-1.43824	-0.372546	0.260495	0.0016978	0.142247	-0.508718	0.332111	0.00297511	0.126329	285.464	272.472	285.089	-2.05033	-13.1431	0.238575	-0.00065867
202172220162_R05C01	198284	DS	case	F	Hispanic	69	221	15	221.625	1843	n/a	n/a	0.0140165	0.0923436	0.0179087	0.0310651	0.103906	0.735262	0	not high	-12.4467	-8.10686	4.05504	-0.788607	-2.04381	2.17528	-7.30084	-11.6831	3.37254	-2.0278	-0.349492	-0.0463126	0.103436	-0.0127145	-0.481124	0.0574213	0.0984384	0.0309002	226.419	225.037	239.508	-24.0683	-17.6016	-18.0723	0.227798
202172220174_R06C01	873615	non-DS	control	F	Hispanic	70	281	27	282.125	3380	n/a	n/a	0.0314075	0.0745537	0	0.0220277	0.0980489	0.783919	0	not high	3.85921	-9.74323	2.19283	-2.45815	3.40345	-0.467571	-1.8182	0.80127	1.63222	-1.65203	-0.476757	-0.137071	-0.0869851	-0.225353	-0.591355	-0.0689452	-0.0662683	-0.239351	287.956	289.603	287.948	6.61933	10.5133	8.76498	0.00296111
202172220174_R08C01	81219	non-DS	control	F	White	70	271	42	272.75	3355	n/a	n/a	0.00504408	0.261233	0	0.0384529	0.0430184	0.652407	0	not high	6.18037	8.6959	-6.77253	-1.93935	-1.46138	1.82117	-3.23006	-1.37593	5.64241	1.00567	-0.557947	0.0380328	-0.158388	-0.0313625	-0.65227	0.089362	-0.118741	-0.0587476	275.642	276.27	274.788	-1.57666	1.53042	-0.617782	0.00258377
202172220162_R03C01	198112	DS	control	F	White	69	274	24	275	3400	yes	0.0574	0.0306642	0.123333	0.0140806	0	0.0645439	0.746184	0	not high	-11.9137	7.89727	-8.8596	1.0019	2.38202	1.66432	-1.8392	-0.101423	0.0698099	-1.05477	-0.277141	0.347595	0.120069	0.273667	-0.420476	0.499396	0.111026	0.345936	267.875	251.275	276.181	-4.43935	-14.4198	-1.42337	0.233134
202172220174_R03C01	361849	non-DS	control	M	White	70	282	42	283.75	3459	n/a	n/a	0.0860898	0.188217	0.000735904	0.0376899	0.0605061	0.604642	0.00811565	not high	9.44691	6.33779	-7.63133	-0.920021	-4.29793	-3.13655	0.696647	1.67229	4.96014	-0.875022	-0.387878	0.189716	0.000198064	0.0981604	-0.543715	0.218271	-0.0200916	0.0440004	277.358	272.15	278.717	-4.39079	-7.37508	-0.844597	-0.00369318
202172220137_R03C01	785632	non-DS	control	M	Hispanic	66	277	25	278.042	3120	n/a	n/a	0.0334515	0.148499	0	0.02596	0.0436994	0.733126	0	not high	5.28006	-9.70821	9.97165	-5.47917	-0.927428	-1.27465	2.78709	-3.17164	-3.28302	1.02493	-0.443309	0.436143	-0.0492743	0.356088	-0.569124	0.548267	-0.0403603	0.387572	285.244	284.26	284.428	5.55437	6.90976	6.75526	-0.00268876
202172220181_R03C01	198148	DS	case	M	Hispanic	71	255	455	273.958	3430	n/a	n/a	0.0594357	0.137441	0.0291145	0.0110745	0.157931	0.567175	0	not high	-12.313	-6.36552	6.10369	-9.85305	-11.488	4.57254	-0.218894	7.18851	3.43622	-7.4239	-0.105655	0.34702	0.292642	0.27519	-0.270071	0.556818	0.262369	0.405835	279.935	270.219	287.806	15.4452	12.7894	17.38	0.234981
202172220174_R05C01	394808	non-DS	control	M	Hispanic	70	270	30	271.25	4665	n/a	n/a	0.0372763	0.195258	0.0202472	0.00467588	0.0547915	0.620835	0.0596805	not high	6.84558	1.49644	9.39913	-3.9127	-1.09434	4.42934	1.42198	4.87686	0.974037	1.04967	-0.357727	0.212708	0.0433973	0.146335	-0.505935	0.278834	0.0289437	0.134292	293.322	287.455	290.735	16.5153	13.1507	15.7079	0.00208679
202172220138_R01C01	198281	DS	control	M	Other	67	268	46	269.917	2777	No	0	0.0353211	0.0936422	0.050636	0.00771762	0.0653851	0.723186	0	not high	-10.8867	-3.39356	-9.6948	4.58458	1.24373	7.57565	8.18748	-5.12961	-1.4181	-0.985037	-0.161205	0.296925	0.241312	0.233238	-0.344583	0.410057	0.191497	0.268686	266.22	259.564	275.372	-3.62386	-3.5215	0.0352005	0.229023
202172220138_R04C01	740682	non-DS	control	M	White	67	n/a	17	n/a	3827	n/a	n/a	0.0322084	0.0547111	-1.58144e-21	0.0361409	0.110048	0.749682	-1.0842e-19	not high	6.2211	-4.99536	-11.4952	1.3399	4.26161	-4.69981	6.06857	5.19414	-3.74203	-0.955853	-0.275895	0.562816	n/a	n/a	-0.427953	0.638477	n/a	n/a	293.346	298.423	287.696	n/a	n/a	n/a	-0.00093113
202172220152_R08C01	450754	non-DS	control	M	White	68	277	16	277.667	4281	n/a	n/a	0.0273349	0.11122	0	0.00895688	0.00930872	0.835792	0	not high	4.9247	-4.91776	-14.2361	-0.790322	2.24818	2.12928	-3.17756	0.61285	1.74884	-0.458158	-0.351223	0.0806736	0.0432026	0.00137338	-0.500629	0.152585	0.0284718	-0.00721742	285.732	285.346	280.47	6.04279	7.99586	2.79744	0.00257233
202172220181_R08C01	302144	non-DS	control	M	White	71	294	14	294.583	3818	n/a	n/a	0	0.145418	-2.42497e-20	0.0263001	0.0218624	0.813498	-3.04066e-20	not high	6.18466	-3.79207	-6.46735	0.297871	-0.484186	-5.04925	1.13856	-3.88785	4.55672	3.8781	-0.484312	0.0283538	-0.107545	-0.0850257	-0.607479	0.0816715	-0.0936098	-0.118363	290.556	292.136	288.549	3.86525	7.39079	4.45394	0.00308061
202172220152_R03C01	640381	non-DS	case	M	Hispanic	68	273	48	275	2805	n/a	n/a	0.00484811	0.159345	-7.99791e-21	0.0228307	0.091717	0.704102	0	not high	3.31465	-3.21464	-4.47219	-5.40307	-2.57957	1.84356	-2.91221	0.662253	-1.98615	-2.72624	-0.348335	0.150756	0.0488744	0.0768281	-0.496503	0.245361	0.0349995	0.0919007	284.502	288.089	282.883	6.46033	12.4794	6.72173	-0.00371479
202172220152_R02C01	284453	non-DS	case	M	Other	68	302	25	303.042	3012	n/a	n/a	0.0690789	0.148361	-3.76539e-21	0.0393491	0.0663733	0.662032	0	not high	4.46501	1.18811	0.330829	5.74836	-1.76893	2.11092	-5.46525	10.0914	0.790087	-4.40012	-0.450402	0.0517183	-0.0824646	-0.0787009	-0.575655	0.119958	-0.0694019	-0.100193	282.304	287.441	281.156	-7.68169	-0.785116	-5.9615	0.000334913
202172220137_R07C01	514004	non-DS	case	M	Hispanic	66	272	22	272.917	3912	n/a	n/a	0.0544561	0.129225	0	0.0622648	0.0303025	0.71581	0	not high	1.59378	-1.01623	5.68098	-1.94311	4.94783	2.24426	-1.36509	-4.50337	2.32817	-2.672	-0.445711	0.0259246	-0.0463262	-0.0438065	-0.56938	0.0874327	-0.0360021	-0.0610732	283.75	271.657	279.454	6.11956	-3.51814	3.67049	0.0024284
202172220174_R04C01	520881	non-DS	control	M	White	70	285	28	286.167	3203	n/a	n/a	0.0418546	0.134243	0.0110418	0.0716677	0.0792716	0.657045	0	not high	5.88794	0.653402	0.607552	0.425067	-1.69768	-1.12095	3.71601	-1.41533	5.0574	-1.5205	-0.274473	-0.119032	0.11108	-0.215455	-0.438622	-0.043642	0.0828255	-0.22366	278.993	271.68	275.989	-3.99075	-9.15028	-4.70544	-0.00202659
202172220174_R07C01	198265	DS	case	M	Hispanic	70	252	32	253.333	2935	n/a	n/a	0.0787177	0.139347	0.0283964	0	0.0738551	0.67816	0	not high	-18.737	0.12766	13.4299	-6.30318	-5.33587	0.932434	-3.09811	-4.06632	6.28691	-3.94019	-0.432587	-0.198377	-0.0127592	-0.228656	-0.557781	-0.120365	-0.00676959	-0.222297	269.617	260.036	278.187	6.36252	3.9117	8.89437	0.235692
202172220137_R02C01	958488	non-DS	control	M	Other	66	273	24	274	2790	n/a	n/a	8.79085e-19	0.147342	0	0.0130477	0.0934792	0.707258	0.0138473	not high	7.70299	-7.35683	-3.91808	10.7024	-3.35328	0.266616	11.0675	0.713946	-1.1702	-0.0868509	-0.363236	0.239374	0.0350174	0.16746	-0.496872	0.353224	0.0355311	0.202142	285.029	277.58	281.348	6.98715	1.9707	5.18653	2.91283e-05
202172220162_R06C01	166882	non-DS	control	M	Other	69	282	27	283.125	3742	n/a	n/a	0.0259204	0.193918	0	0.0049331	0.0871742	0.674221	0	not high	6.27055	-2.17148	-1.7386	8.13886	-7.27155	-2.46709	-0.128891	0.167934	1.41705	1.53894	-0.360748	0.144589	0.0279806	0.0542926	-0.512131	0.235455	0.0120553	0.0626714	285.032	279.471	280.778	3.28302	-0.0535332	1.2171	-0.00195021
202172220138_R06C01	687731	non-DS	control	M	Hispanic	67	292	25	293.042	3410	n/a	n/a	0.0162884	0.207542	0	0.038561	0.0701503	0.656561	0	not high	5.28752	2.7718	-4.92735	-4.43358	2.07817	1.17803	-2.04045	-4.61003	-2.38776	-2.95995	-0.413309	0.0348539	-0.0349332	-0.0754198	-0.546603	0.102757	-0.0313461	-0.0936114	286.849	282.213	282.241	0.981532	-1.66188	-1.0986	-0.00150053
202172220162_R07C01	433242	non-DS	case	M	White	69	256	27	257.125	2835	n/a	n/a	0.0300548	0.221623	0	0.0428155	0.075225	0.607873	0.00681053	not high	8.5336	5.51151	-6.03759	4.05778	-8.14033	-0.149832	-2.03312	-0.959638	-1.75047	2.11002	-0.380889	0.180872	0.0349804	0.142954	-0.527852	0.2712	0.0197451	0.16025	269.256	272.448	267.897	-1.78481	4.23347	-1.84112	-0.00621101
202172220137_R05C01	25212	non-DS	case	M	Hispanic	66	265	23	265.958	3563	n/a	n/a	0.0392994	0.108479	-1.7382e-18	0.0467204	0.0941586	0.691254	0	not high	4.60848	-2.8391	3.60573	-3.59362	2.06164	2.04727	0.0977213	-1.85397	2.6107	-1.98836	-0.377318	0.0842432	0.0293309	0.0285299	-0.500239	0.238019	0.0394044	0.106062	276.986	278.746	274.887	2.23888	6.61652	1.74836	9.57477e-06
202172220162_R04C01	198115	DS	case	M	n/a	69	n/a	n/a	n/a	n/a	n/a	n/a	0.0246044	0.156861	0.0312866	0	0.0335571	0.683133	0.0468972	not high	-8.3506	8.1268	-8.75101	4.28419	0.780723	-3.5161	0.694062	-1.026	-3.42103	-0.521004	-0.31164	0.0108174	n/a	n/a	-0.456726	0.117886	n/a	n/a	275.972	278.769	283.836	n/a	n/a	n/a	0.230459
202212330253_R03C01	198341	DS	case	F	Hispanic	73	263	32	264.333	3430	n/a	n/a	0.121158	0.004703	0.105549	0.0488968	0.0981792	0.486601	0.0680759	not high	-18.0095	-3.63123	-1.24231	-0.789946	-2.06454	-2.78656	3.03508	2.53306	3.34269	-1.93642	0.504478	0.364824	0.912823	0.312384	0.299628	0.72057	0.840734	0.592477	278.554	264.852	282.148	10.7698	3.94183	8.70019	0.218295
202212330254_R05C01	198056	DS	case	M	Hispanic	74	278	24	279	3220	n/a	n/a	0.150281	0.0401519	0.0519525	0.0650651	0.0216308	0.366992	0.234174	high	10.0068	7.66879	10.6638	0.329209	1.84465	-0.776339	0.926602	3.16811	-4.58378	0.666086	0.401097	-0.224911	0.794131	-0.306897	0.105754	-0.177191	0.633655	-0.340165	279.944	254.691	271.737	5.98192	-12.7442	-7.3784	0.216705
202212330253_R02C01	198203	DS	case	M	Hispanic	73	251	24	252	2268	n/a	n/a	0.0950691	0.0591967	0.0889659	0.0601323	0.0834525	0.459996	0.111512	not high	-7.52354	-6.17282	2.68658	4.83095	0.619416	-1.59098	-3.05615	-12.2869	1.20644	1.20071	0.155548	-0.0301755	0.576768	-0.0577691	-0.118996	0.0379999	0.433216	-0.0607607	269.816	242.562	270.893	6.97381	-13.1272	1.97826	0.209156
202212330254_R08C01	198171	DS	control	F	White	74	263	74	266.083	3052	No	0	0.0416337	0.114581	0.0357153	0.0119299	0.0950109	0.715255	0	not high	-17.625	0.935131	-8.00774	3.85372	1.95608	-7.82865	-0.461304	-6.51818	1.01224	3.22402	-0.227265	-0.312906	0.179253	-0.368871	-0.39523	-0.267197	0.144301	-0.399452	271.313	268.056	277.232	3.52861	7.14639	3.78343	0.237948
202212330254_R06C01	198507	DS	control	F	White	74	284	55	286.292	2450	n/a	n/a	0.0541862	0.213879	0.019271	0.0114384	0.062761	0.588556	0.0382915	not high	-8.39123	11.9461	-3.21302	4.65724	4.79538	-6.61788	1.03693	3.42693	3.15124	2.17025	-0.292925	-0.0543006	0.0924975	-0.150976	-0.446862	0.0267254	0.0744725	-0.15359	276.105	276.74	282.298	-0.328212	6.69477	0.915378	0.228979
202212330254_R01C01	825702	non-DS	control	F	White	74	274	30	275.25	3980	n/a	n/a	0.00111883	0.114421	-8.67362e-19	0.0351249	0.0824995	0.767924	0	not high	0.137183	-3.34568	-1.39385	4.67076	15.081	4.11217	4.02036	-2.29625	-1.56235	3.52124	-0.486322	-0.108562	-0.0893735	-0.182994	-0.597002	-0.00513927	-0.0657249	-0.159194	276.467	276.412	275.548	-1.98715	0.366975	-0.990953	0.00446372
202212330254_R04C01	198053	DS	control	M	White	74	276	47	277.958	3420	yes	0.0243	0.038527	0.136893	0.0061149	0.012731	0.0446885	0.698731	0.0486066	not high	-6.92369	4.90831	-4.51435	0.262766	1.50151	-0.755454	-6.47221	0.477946	-4.667	-2.27238	-0.271234	0.395783	0.122888	0.315895	-0.421722	0.54743	0.107117	0.386934	280.255	275.426	282.304	7.11636	8.86072	3.94437	0.232423
202212330253_R01C01	198234	DS	case	M	White	73	n/a	n/a	n/a	n/a	n/a	n/a	0.12623	0.420209	0.0427895	0	0.092127	0.265616	0	not high	-8.6623	32.3077	0.180333	-2.92185	-5.46908	1.89824	-4.09548	4.87258	-1.0429	-5.47457	-0.0662128	0.288337	n/a	n/a	-0.286647	0.411864	n/a	n/a	276.766	259.605	275.08	n/a	n/a	n/a	0.233661
202212330254_R03C01	198121	DS	case	M	White	74	216	62	218.583	1665	n/a	n/a	0.0292321	0.113231	0.0379857	0.032935	0.067334	0.710964	-8.67362e-19	not high	-10.2539	-3.13776	-13.2583	-1.60079	1.29836	5.11235	-8.72571	-9.67564	-2.23265	-2.68294	-0.273553	-0.064298	0.18255	-0.0245724	-0.446241	0.010293	0.13606	-0.0089942	219.909	216.281	239.131	-28.5194	-24.1821	-16.5605	0.230505
202212330254_R02C01	908694	non-DS	control	M	Hispanic	74	277	25	278.042	2282	n/a	n/a	0.0202195	0.180709	0	0.0542427	0.0599821	0.623632	0.0511672	not high	5.61752	5.22931	1.47843	-0.197625	6.0347	5.52086	1.24233	0.0286082	-5.83405	0.571272	-0.355789	0.190829	0.0382458	0.110774	-0.489048	0.325795	0.0397155	0.165101	278.4	278.149	280.72	-1.28963	0.79963	3.04768	0.00629127
202172220189_R02C01	198031	DS	control	F	White	72	273	12	273.5	3317	No	0	0.0183268	0.0825462	0.00386836	0.00430307	0.0388685	0.816672	0.00843968	not high	-0.965747	-9.29893	-13.9132	0.609216	-0.903726	-2.83212	0.293578	6.0035	-1.50468	0.816101	-0.322482	0.127528	0.0762941	0.0566213	-0.466606	0.234839	0.0662465	0.0849458	277.795	277.618	279.072	5.89262	12.3578	1.84558	0.103023
202172220189_R04C01	198462	DS	control	F	Other	72	244	20	244.833	3240	No	0	0.0358103	0.089401	0	-8.5803e-19	0.020238	0.402527	0.457019	high	3.2242	4.76768	5.8798	16.5523	3.12826	-3.6866	-1.93543	4.57857	1.66952	-0.129121	-0.24884	-0.0354614	0.179861	-0.0486175	-0.392433	0.0858658	0.166232	0.00414929	278.802	255.811	280.527	18.8424	3.16709	14.2571	0.256054
202212330255_R05C01	198069	DS	control	F	Other	75	n/a	54	n/a	2962	yes	0.0322	0.0617264	0.158275	0.0319329	0.0147496	0.104725	0.578207	0.0270761	not high	-3.72777	4.53712	-0.418561	11.0212	-1.7981	13.6846	12.6419	0.494263	-5.44266	3.3819	-0.115974	0.00588803	n/a	n/a	-0.315184	0.0504334	n/a	n/a	269.725	261.044	272.062	n/a	n/a	n/a	0.236924
202212330255_R03C01	30858	non-DS	control	F	White	75	307	20	307.833	3544	n/a	n/a	0	0.191595	0.00192668	0.0967936	0.135656	0.551719	0.0116133	not high	3.54926	7.20459	-5.38252	2.85871	12.316	-2.64603	-2.78356	-2.04535	1.87741	-4.78226	-0.346362	-0.0717394	0.0165733	-0.211812	-0.485036	0.00391298	0.0169016	-0.227634	273.542	259.601	268.113	-18.5022	-30.8002	-20.8939	0.00513598
202226320103_R02C01	783299	non-DS	control	F	Hispanic	76	275	30	276.25	3856	n/a	n/a	0.0330475	0.149214	0.0226498	0.0365327	0.1161	0.627835	0	not high	5.00622	-3.99825	5.42772	-2.2809	-4.00483	-1.91478	3.73629	1.69741	1.68815	4.64486	-0.338239	-0.00159142	0.0576662	-0.0780377	-0.493155	0.0477218	0.037222	-0.108712	280.288	274.823	279.819	1.42204	-1.65692	2.90285	0.00219615
202212330255_R04C01	262311	non-DS	control	F	Hispanic	75	261	19	261.792	3155	n/a	n/a	0.0196672	0.108822	0	0.0395845	0.0897489	0.744974	0	not high	-1.5759	-2.1245	-2.12986	4.62423	7.92096	-4.15394	2.00873	-4.04955	1.8092	-2.65651	-0.504061	-0.153168	-0.0930629	-0.200488	-0.615854	-0.113415	-0.0724584	-0.235463	268.853	262.492	265.163	-4.24696	-7.89774	-6.46414	0.00356248
202212330255_R07C01	198333	DS	control	F	White	75	280	63	282.625	3621	No	0	0.0622785	0.16591	0.0192577	0	0.0686435	0.629917	0.040158	not high	-10.4819	9.0083	-5.96222	1.26502	4.09596	3.43522	-4.61913	0.213131	-3.82597	4.08152	-0.200068	0.215278	0.189182	0.125989	-0.381578	0.278842	0.143058	0.107247	275.657	271.436	277.965	0.871351	3.13037	-1.90588	0.238192
202212330255_R08C01	198202	DS	control	F	Other	75	260	42	261.75	3045	No	0	0.0373719	0.0437508	0.0393543	0	0.0813348	0.831468	0	not high	-26.4818	-12.4393	2.28239	13.1191	6.50349	-7.05805	-1.73334	-7.23004	9.66431	3.32551	-0.473324	-0.287394	-0.0622821	-0.33463	-0.584932	-0.203779	-0.0414991	-0.325728	274.039	274.108	279.92	7.49047	14.5027	7.6053	0.266069
202226320103_R05C01	673098	non-DS	control	F	Other	76	280	27	281.125	3530	n/a	n/a	0.0285827	0.131351	8.67362e-19	0.0277701	0.0719024	0.727228	0	not high	5.96188	-10.2718	8.91954	13.9838	-5.04665	-3.5863	-4.05856	10.7808	3.37078	0.66549	-0.366733	0.0182937	0.0240826	-0.0679734	-0.49638	0.150614	0.0296069	-0.0174134	288.223	286.507	282.635	7.29759	7.85211	3.8295	0.000470368
202226320108_R06C01	198358	DS	control	F	Other	77	n/a	151	n/a	3090	No	0	0.0744245	0.26489	0.0537835	0	0.126563	0.466788	0	not high	-15.5766	14.3809	5.10512	8.41873	2.19896	-1.59806	-2.98096	13.5855	4.72384	-0.209158	-0.390806	0.0931441	n/a	n/a	-0.51954	0.237358	n/a	n/a	282.788	284.373	289.275	n/a	n/a	n/a	0.229215
202172220189_R05C01	116946	non-DS	control	F	Hispanic	72	257	24	258	2693	n/a	n/a	0.0449788	0.192963	0.01707	0.0549085	0.1255	0.564923	0	not high	3.62903	8.11241	0.827343	4.44771	1.47557	-5.97911	6.38676	-4.33256	0.0685175	0.18285	-0.585378	-0.184624	-0.170422	-0.224304	-0.675741	-0.127302	-0.128932	-0.240332	267.901	270.952	266.15	-3.55178	2.30322	-3.96643	0.00595263
202226320103_R01C01	405376	non-DS	control	F	White	76	273	28	274.167	3670	n/a	n/a	0.023324	0.238546	0.00568398	0.0974928	0.0670226	0.529624	0.0358075	not high	7.44924	9.58999	-2.77251	2.57288	0.785972	-4.56335	1.32775	-2.18255	-0.0938827	-0.546813	-0.448058	-0.224683	-0.049978	-0.296932	-0.566201	-0.151903	-0.0339483	-0.303382	274.733	266.327	274.991	-3.30911	-9.28227	-1.16961	0.00663732
202226320103_R08C01	675500	non-DS	control	F	Hispanic	76	272	36	273.5	2720	n/a	n/a	0.0510242	0.248252	0	0.0402334	0.0959606	0.558466	3.46945e-18	not high	6.96645	3.70933	5.2261	-5.33838	-5.39313	0.704815	-2.29969	2.69462	8.60911	-1.45857	-0.489069	-0.242397	-0.0902934	-0.313304	-0.605574	-0.1751	-0.0727207	-0.324993	278.171	277.996	277.693	0.540593	2.82149	1.90963	-0.00107427
202226320103_R07C01	724206	non-DS	control	F	White	76	273	25	274.042	3042	n/a	n/a	0.00808169	0.308745	-2.61373e-20	0.0256301	0.0547386	0.588129	0	not high	7.93909	9.21519	-5.43388	2.35952	-4.59599	-12.1387	7.52672	6.89095	6.59105	4.60994	-0.409727	0.311736	-0.0115163	0.239739	-0.545012	0.378672	-0.012647	0.227491	281.864	279.024	279.055	3.82208	3.41394	2.89415	0.00146912
202212330253_R08C01	198235	DS	control	F	White	73	281	47	282.958	3742	No	0	0.0708512	0.137926	0.0245294	0.000251252	0.119376	0.653055	0	not high	-15.7615	7.76888	-8.20322	0.46819	3.99168	-1.06871	0.104693	-2.82033	4.01235	0.580211	-0.394391	0.0300521	-0.00548852	-0.0599084	-0.534088	0.0935577	-0.00975186	-0.0788299	275.624	278.897	278.935	0.426527	10.1567	-1.3141	0.244126
202212330255_R06C01	798415	non-DS	control	F	White	75	269	23	269.958	3160	n/a	n/a	-1.06016e-19	0.108399	0	0.0359923	0.132356	0.719831	-3.46945e-18	not high	2.33892	-2.04474	-13.1325	5.41266	8.00817	-7.77001	3.23635	-1.71819	8.09781	1.32415	-0.413527	-0.104631	-0.0110539	-0.168402	-0.537069	-0.0371642	-0.00102753	-0.178634	264.35	266.169	263.019	-12.0447	-7.70011	-11.6305	0.0034342
202172220189_R01C01	198403	DS	control	M	Hispanic	72	276	47	277.958	3210	No	0	0.0429285	0	0.00843528	-2.73679e-19	0.0594146	0.775858	0.0808329	not high	-5.04112	-17.7679	0.342492	-8.0406	2.25616	4.60235	-0.875646	4.91151	-1.25357	0.0344663	-0.00295745	0.265827	0.391164	0.185939	-0.220443	0.365926	0.308395	0.20543	280.994	278.854	286.215	7.85535	12.2888	7.8554	0.240522
202226320108_R04C01	543049	non-DS	case	F	Hispanic	77	304	29	305.208	4130	n/a	n/a	0.0280188	0.220245	0	0.0704778	0.0689266	0.602861	0	not high	8.08091	3.84201	12.7711	-6.08048	-2.06613	1.67616	-1.03185	2.47413	3.46378	3.35548	-0.457768	-0.108593	-0.0920923	-0.243377	-0.572036	-0.00817533	-0.0677343	-0.233479	279.71	281.78	283.999	-11.0993	-7.31594	-3.87399	0.005957
202212330253_R06C01	773554	non-DS	control	F	Hispanic	73	n/a	30	n/a	3305	n/a	n/a	0.00474863	0.170888	0	0.0093799	0.0805199	0.726402	0	not high	-1.95524	-5.16705	8.62673	-5.98251	8.34925	-1.92008	5.41258	4.00022	-0.571022	3.07715	-0.461917	-0.158309	n/a	n/a	-0.573068	-0.0560023	n/a	n/a	286.439	283.731	284.57	n/a	n/a	n/a	0.00220903
202226320108_R05C01	198467	DS	case	F	Hispanic	77	246	17	246.708	940	n/a	n/a	0.0142924	1.74002e-19	-6.45517e-19	0	0	0.272575	0.732707	high	-5.40169	-1.12745	-5.20037	-1.62501	5.22287	1.18146	-4.68983	0.293484	5.86085	-1.68949	-0.389442	-0.135036	0.0373016	-0.151969	-0.510557	-0.0306362	0.0464196	-0.116812	237.721	232.698	248.561	-23.0625	-20.8168	-18.4645	0.264389
202226320108_R03C01	245683	non-DS	control	F	White	77	267	25	268.042	2863	n/a	n/a	0.02466	0.263832	0	0.0200856	0.0829506	0.597884	0	not high	1.04639	8.13396	-4.16761	-1.96309	-1.51668	0.919188	-3.77309	1.85335	5.21921	0.663393	-0.519975	-0.1673	-0.115501	-0.227211	-0.619767	-0.0877027	-0.0819992	-0.224615	274.606	266.093	273.003	-0.965155	-6.90662	-0.891142	0.00424929
202226320108_R07C01	734194	non-DS	case	F	Hispanic	77	275	19	275.792	3692	n/a	n/a	0.0150271	0.240663	0.00090354	0.0393743	0.118373	0.585296	0	not high	2.71769	5.50383	3.20879	1.6547	-0.591144	-5.94097	1.93233	1.25829	2.63048	3.37717	-0.592093	-0.210527	-0.19571	-0.28605	-0.674136	-0.126333	-0.143346	-0.281677	279.548	275.34	278.217	0.682462	-1.14014	1.2999	0.00440833
202212330253_R07C01	75057	non-DS	control	F	Other	73	270	39	271.625	2706	n/a	n/a	0.0303142	0.165395	0	0.0168036	0.126973	0.656155	0	not high	2.65398	2.26557	-2.95678	1.1186	0.434526	4.8602	-4.91272	2.69638	-2.87692	5.60341	-0.422681	0.0506237	-0.0219482	-0.0165053	-0.555321	0.138394	-0.0207795	-0.00703953	283.254	280.647	280.11	6.44699	6.34265	5.08211	0.00261592
202212330255_R01C01	670423	non-DS	control	M	Hispanic	75	275	28	276.167	3374	n/a	n/a	0.02947	0.179263	0.00541576	0.0796592	0.0221245	0.666875	0.00355358	not high	5.36526	7.0039	-2.13501	0.760013	9.58809	0.462601	-1.26173	-3.31315	-0.779358	-3.82307	-0.366429	-0.0516674	0.0295634	-0.127946	-0.515657	0.013128	0.0147946	-0.143107	278.585	271.864	274.018	-0.280508	-4.61606	-2.89912	-0.00180152
202212330255_R02C01	198050	DS	control	M	Hispanic	75	283	22	283.917	2640	No	0	0.0710647	0.0929356	0.0171148	0.0197867	0.0607915	0.728381	0.00851489	not high	-12.1253	2.44064	2.06057	-0.315748	6.36877	-0.52718	-3.9774	-5.1021	-0.784925	-0.407586	-0.341703	0.242335	0.046199	0.150444	-0.483586	0.367576	0.0398871	0.192909	274.421	262.238	281.954	-1.60038	-7.37259	0.949374	0.231838
202172220189_R03C01	178421	non-DS	control	M	White	72	281	20	281.833	2459	n/a	n/a	0	0.196576	-4.0754e-23	0.0446477	0.0808712	0.659662	0	not high	8.26541	3.15612	-9.80194	-3.11558	1.72671	0.211601	-2.9312	0.687055	-1.07561	1.58472	-0.4947	0.179057	-0.104624	0.0913628	-0.605758	0.260408	-0.080409	0.0906958	281.339	276.348	279.344	0.00217113	-2.74194	0.160359	-0.000301519
202226320108_R08C01	453999	non-DS	control	M	Hispanic	77	284	27	285.125	3515	n/a	n/a	0.0599178	0.224648	0	0.0729347	0.066335	0.579289	0	not high	8.65225	9.18383	3.09865	1.43491	-2.53644	-1.17976	0.706807	-2.30276	1.82741	-1.07715	-0.474702	0.0093104	-0.0880617	-0.0850149	-0.593324	0.0892835	-0.0709384	-0.088257	285.476	282.544	278.905	2.90415	2.14906	-1.41232	-0.00053038
202212330253_R05C01	612545	non-DS	control	M	Hispanic	73	259	29	260.208	2696	n/a	n/a	0.0950765	0.26656	0	0.0554117	0.0374732	0.531743	0.00487256	not high	8.50987	13.1536	4.83504	-2.26127	-3.11717	0.509423	-5.76149	-5.68104	-3.17497	-2.47674	-0.407539	-0.0962461	0.00511201	-0.140376	-0.544207	-0.0152105	0.000614506	-0.133493	269.952	260.962	266.084	-2.32409	-8.55702	-4.7877	-0.000942902
202172220189_R07C01	198251	DS	control	M	White	72	267	19	267.792	3235	No	0	0.0319916	0.0889788	0.0204437	0.0221145	0.0264621	0.805909	0.00243791	not high	-17.0008	1.95191	-11.9656	2.2099	6.28588	-1.83018	-3.30919	-0.0400023	7.92133	-1.00289	-0.356713	0.130201	0.0480213	0.0707945	-0.488126	0.253287	0.0498666	0.116969	271.204	278.015	275.598	1.77238	15.3647	0.63855	0.232694
202172220189_R06C01	239090	non-DS	case	M	White	72	266	36	267.5	3359	n/a	n/a	0.0590392	0.199435	0	0.0491226	0.0869352	0.594391	0	not high	5.62044	8.95389	-4.9758	3.3689	-2.21911	-2.67048	-1.04738	-1.02791	-3.22235	2.41777	-0.50109	0.0782673	-0.0960509	0.0194483	-0.619563	0.156454	-0.0813073	0.0208303	279.474	274.848	278.921	4.31507	2.28378	5.40471	0.00061516
202226320108_R01C01	932470	non-DS	control	M	Hispanic	77	262	19	262.792	3340	n/a	n/a	0.0234911	0.232835	1.63356e-20	0	0.072064	0.665681	0	not high	4.66381	2.53547	-4.65867	-2.87293	-0.359661	2.19593	-4.98017	2.34145	-0.181691	-1.23238	-0.452493	0.243881	-0.0425393	0.194548	-0.585788	0.279711	-0.0432926	0.155285	282.538	278.959	284.327	9.02563	8.13438	12.3216	0.00560396
202226320108_R02C01	385260	non-DS	control	M	White	77	272	35	273.458	3232	n/a	n/a	0.0255992	0.290126	0.0318241	0.0624006	0.0752024	0.49829	0	not high	5.01559	13.9006	-6.12258	-1.63317	-3.69714	1.20895	-5.48355	-3.59891	4.15436	-0.940763	-0.482326	0.016474	-0.0835064	-0.0543483	-0.606138	0.0557625	-0.0732474	-0.0940316	267.752	262.432	267.36	-9.87857	-12.7424	-8.42339	4.75123e-05
202172220189_R08C01	777925	non-DS	control	M	Hispanic	72	290	38	291.583	3827	n/a	n/a	0.0267425	0.211187	0	0.0686991	0.0796713	0.604643	0	not high	1.55999	4.3429	4.16676	-0.0538348	-1.8423	-4.63839	4.93373	-0.139655	-2.24855	-1.20974	-0.424244	0.0758112	-0.0443455	-0.0315248	-0.556664	0.127285	-0.0400935	-0.0656154	293.893	287.402	287.696	8.85005	4.39625	5.11264	0.00223431
202226320103_R04C01	198387	non-DS	case	M	Other	76	264	29	265.208	3490	n/a	n/a	0.0360147	0.141867	0	0.0614025	0.0613328	0.683836	0.0164147	not high	7.5504	-3.25156	1.61948	11.2812	-1.61717	9.46532	1.40807	-2.84024	4.1851	0.103702	-0.558728	-0.0674414	-0.151297	-0.121644	-0.658698	-0.00622879	-0.118379	-0.136402	271.035	261.414	269.845	-3.30045	-10.28	-2.91544	0.00133227
202212330253_R04C01	198506	DS	control	M	White	73	256	68	258.833	3118	n/a	n/a	0.0169282	0.0264484	0.0273142	0	0.15711	0.778699	0	not high	-18.4814	-8.6851	-12.3558	0.636838	6.73384	-3.16091	-5.7606	-1.00694	-2.17091	-0.456377	-0.378558	0.0676008	0.0355286	0.0262411	-0.518949	0.154474	0.0271105	0.0394622	271.492	272.261	278.566	6.59072	14.3967	7.76259	0.226204
202226320103_R06C01	488900	non-DS	control	M	White	76	282	33	283.375	4621	n/a	n/a	0.01992	0.137228	0	0.0492231	0.0726428	0.717549	0	not high	6.65865	0.397297	-5.25174	-2.76309	4.31454	-2.66949	-4.54062	3.53308	6.67716	-2.32819	-0.452711	-0.00871407	-0.0642435	-0.0995139	-0.582441	0.0635558	-0.0584797	-0.109823	288.731	289.239	287.798	6.98272	9.71386	8.23688	0.0015085
202226320103_R03C01	198238	DS	control	M	Other	76	289	34	290.417	3550	No	0	0.0638822	0.0231439	0.00769765	0.0104654	0.0206082	0.851154	0	not high	-12.0562	-12.7703	-3.29228	-0.226637	-3.84038	5.19523	13.0141	2.42882	5.92154	-3.39334	-0.26239	0.100505	0.118726	-0.00448074	-0.404443	0.249761	0.113178	0.0596355	282.724	294.626	290.582	4.23166	22.4057	7.31125	0.226507
202226320177_R02C01	198268	DS	case	M	Hispanic	82	267	25	268.042	3331	n/a	n/a	0.0585047	0.042625	0.0429399	0.0229799	0.0780254	0.718364	-1.73472e-18	not high	-4.26164	-29.2447	-3.91049	-0.969651	6.10588	-4.0109	1.6981	-3.117	-6.35965	5.07692	-0.155977	-0.0563854	0.248496	-0.116296	-0.325949	0.0420584	0.211819	-0.0948535	277.237	267.082	286.562	7.80547	4.43163	11.6024	0.223311
202226320174_R03C01	198149	DS	case	M	Hispanic	81	291	55	293.292	3260	n/a	n/a	0.073214	0.0742402	0.0812468	0.0130478	0.140232	0.553117	0.0241231	not high	-1.61318	-16.1058	-4.26827	-5.84585	2.51406	0.782398	-1.75524	8.25558	1.23082	2.29629	-0.0256848	0.130311	0.35243	0.0195336	-0.256162	0.242626	0.25887	0.0456628	282.887	276.106	288.789	3.5712	3.01481	4.76215	0.21393
202226320177_R04C01	198176	DS	case	F	Hispanic	82	263	20	263.833	2267	n/a	n/a	0.0902637	0.0875683	0.056782	0.048022	0.0569388	0.621056	0.0152722	not high	-0.634906	-10.3485	-4.3152	2.8159	6.58477	-1.97563	-5.15639	-4.84835	-4.24167	-2.13845	-0.174461	0.23654	0.234405	0.185108	-0.360789	0.382989	0.180768	0.256086	268.626	252.184	269.388	0.841459	-8.72618	-4.06028	0.215182
202226320173_R05C01	198134	DS	case	F	Hispanic	80	222	42	223.75	2330	n/a	n/a	0.0475408	0.109551	0.029398	0.024766	0.0728839	0.53634	0.158412	not high	10.5558	6.26142	7.02442	-2.15555	4.5846	-1.04618	-0.189312	-1.74932	0.328503	3.85566	-0.346887	-0.153036	0.103823	-0.123719	-0.476047	-0.0166373	0.101602	-0.0482122	270.88	251.491	275.188	19.981	8.41728	17.2299	0.225694
202226320173_R04C01	947016	non-DS	control	F	Other	80	265	34	266.417	3222	n/a	n/a	0.0140567	0.120262	0.0128402	0.0820546	0.0908601	0.678461	0	not high	2.08136	-7.27456	11.8758	0.331012	0.899048	-7.27524	2.32017	-4.37222	1.22408	-0.710838	-0.472618	-0.206582	-0.0664477	-0.263218	-0.575729	-0.119994	-0.0364979	-0.253042	274.645	263.225	272.16	-0.102662	-8.90422	-0.978783	0.00427088
202226320173_R07C01	658742	non-DS	control	F	Hispanic	80	275	32	276.333	3005	n/a	n/a	0.0289084	0.147665	3.95282e-21	0	0.0342327	0.795465	0	not high	-3.04326	-9.59427	14.4797	0.0179379	4.83019	-6.2698	2.34023	-3.7312	2.17146	5.32923	-0.52145	-0.0676866	-0.125632	-0.144301	-0.621557	0.0756097	-0.0912555	-0.0810219	282.372	289.428	282.419	3.50596	12.9478	5.50244	0.000194053
202226320177_R01C01	198401	DS	control	F	Hispanic	82	313	17	313.708	2708	No	0	0.0537849	0.0967719	0.0298788	0.00304507	0.0746094	0.690828	0.0337289	not high	-11.981	0.810484	5.94372	-4.61362	2.26788	1.64165	-1.11207	1.55295	1.83155	3.05019	-0.29757	-0.0877085	0.0592324	-0.239616	-0.434516	0.0503554	0.0621317	-0.195164	280.753	277.102	287.275	-7.62325	-5.55976	-5.06396	0.238892
202226320174_R07C01	198287	DS	control	F	Other	81	284	24	285	2650	No	0	0.0341147	0.0704545	0.0459394	0.00569885	0.0692653	0.788149	-6.93889e-18	not high	-24.1328	-12.2144	6.3988	19.24	-6.0778	-5.47754	-1.21454	6.40043	7.25271	-0.998527	-0.418848	-0.182894	-0.0320766	-0.276967	-0.534934	-0.0644083	-0.0124362	-0.241651	272.137	267.263	279.198	-4.296	-2.78247	-2.18389	0.246712
202226320174_R04C01	152494	non-DS	control	F	Other	81	277	40	278.667	3180	n/a	n/a	0.0461649	0.257173	0	0.0284489	0.0389523	0.611556	0.00435591	not high	7.44866	-5.65985	7.74432	8.46403	-3.66177	3.6119	-8.09995	9.49842	0.379584	2.88282	-0.46435	0.139974	-0.0709677	0.0586593	-0.591638	0.204205	-0.0634377	0.0420238	283.79	275.11	281.019	4.10018	-2.23987	3.34625	0.00175599
202226320172_R07C01	225437	non-DS	control	F	Other	79	274	26	275.083	3065	n/a	n/a	0.0265919	0.154853	0	0.0622945	0.0617702	0.692677	0	not high	3.7127	-8.73436	8.57303	11.1909	-0.715133	7.14172	-9.79528	8.6685	0.111648	11.3287	-0.484249	0.234421	-0.0871261	0.160325	-0.597589	0.32862	-0.0661614	0.174961	285.605	276.469	283.332	7.15084	0.424711	6.79359	0.00608829
202226320177_R06C01	33435	non-DS	control	F	Hispanic	82	289	46	290.917	3333	n/a	n/a	0.0170263	0.245148	0.0403695	0.0161075	0.0994814	0.574973	6.93889e-18	not high	-1.09153	9.70011	7.0942	0.200513	10.6211	-4.69251	2.74622	2.07167	4.39727	-4.74853	-0.370122	-0.102271	0.0104725	-0.208264	-0.512815	-0.0198253	0.00435491	-0.21114	288.3	284.557	286.088	3.66836	1.98685	3.88227	0.00406379
202226400001_R05C01	126257	non-DS	control	F	Hispanic	83	284	24	285	4040	n/a	n/a	0.00345352	0.140515	0	0.0236922	0.0682622	0.761175	-1.73472e-18	not high	0.929931	-1.44658	0.0836974	-0.919553	6.16328	-3.99655	3.02591	-0.183531	-3.29917	7.18328	-0.49411	-0.121006	-0.10734	-0.21508	-0.59777	-0.0593153	-0.0752725	-0.236559	281.259	280.682	281.521	-1.31353	0.287138	1.20395	0.00368251
202226320177_R07C01	376931	non-DS	case	F	Other	82	289	39	290.625	3685	n/a	n/a	0.0469924	0.165657	0.0156261	0.0178554	0.0687602	0.690291	0	not high	-3.98182	-1.41771	15.1301	-4.07119	8.63894	-3.33273	-0.232602	-2.33386	1.73141	3.03955	-0.359836	-0.0991564	0.0210633	-0.204562	-0.498129	-0.0151757	0.0193038	-0.205797	287.022	293.353	290.377	2.39061	10.7827	8.17071	0.000117406
202226400001_R01C01	198038	DS	control	M	White	83	238	52	240.167	2045	No	0	0.0350874	0.0663334	0.0351933	0.0284505	0.0387279	0.785804	0	not high	-15.3985	-7.25139	-11.8996	-0.869398	5.82275	3.78004	-5.86137	-5.42275	-3.36412	7.4266	-0.40943	-0.0341878	0.0241423	-0.0379427	-0.545359	0.0705606	0.017508	-5.73396e-05	250.492	253.098	260.96	-6.99622	3.06373	-3.04282	0.217157
202226400001_R06C01	565685	non-DS	control	F	Hispanic	83	262	35	263.458	2633	n/a	n/a	0.0672353	0.245232	0	0.0141551	0.0785712	0.585334	0	not high	-2.7463	11.9398	10.4161	-1.16011	8.19252	-1.09343	-1.11652	1.95919	2.23613	2.41136	-0.327641	-0.0693694	0.0816176	-0.120046	-0.482672	0.0326759	0.0592228	-0.0933356	269.708	276.064	270.988	-3.80396	5.23993	-1.01705	-0.000442099
202226320174_R05C01	198163	DS	control	F	Hispanic	81	249	39	250.625	2791	No	0	0.0204791	0	-1.96053e-18	-4.95977e-19	0.00286549	0.0138146	0.942243	high	-4.03188	5.37505	10.1507	-3.3004	0.812284	0.922922	-6.52606	-4.19868	6.71231	-1.67514	-0.173503	-0.138689	0.249152	-0.163513	-0.342618	-0.103831	0.210832	-0.199322	262.862	234.764	264.464	0.843344	-20.0549	-3.69488	0.280569
202226320177_R03C01	974409	non-DS	control	F	Hispanic	82	309	24	310	4422	n/a	n/a	0.0355845	0.232341	0.00214047	0.0269465	0.0736643	0.613473	1.73472e-18	not high	2.56245	4.02234	2.26985	-5.43379	-1.63864	2.35951	0.910342	0.360172	-2.18802	-2.0538	-0.265503	0.156314	0.0951706	0.011877	-0.40836	0.326924	0.091627	0.090224	289.212	290.18	286.661	-3.65633	-1.0907	-3.10149	0.00370695
202226400001_R04C01	82399	non-DS	control	F	Hispanic	83	255	22	255.917	2913	n/a	n/a	0.0447713	0.229144	0	0.0667638	0.0809962	0.578192	0	not high	1.71712	7.98821	3.07455	-1.10824	2.87778	-0.650209	-3.77996	1.04032	2.56267	-2.71473	-0.359627	0.063973	0.0575035	0.0284891	-0.499003	0.100993	0.0496825	-0.00708291	283.733	273.007	283.937	13.1039	5.22795	14.577	-0.00127607
202226320172_R05C01	493085	non-DS	case	F	Hispanic	79	280	59	282.458	3770	n/a	n/a	0.0421792	0.288671	0	0.0519889	0.0945838	0.504133	0	not high	5.26678	11.8367	3.2356	-3.67125	0.0204901	2.29687	-0.275032	6.12491	2.97165	4.53051	-0.402198	0.0320787	-0.012774	-0.0568745	-0.524534	0.138139	0.000252704	-0.0330591	281.803	283.062	277.138	0.878089	4.40712	-1.66764	0.00386191
202226320173_R06C01	198140	DS	case	F	White	80	n/a	n/a	n/a	n/a	n/a	n/a	0.0824175	0.175213	0.0231489	0.0126227	0.0525858	0.6535	0	not high	-11.496	12.4473	-6.55662	1.35706	5.11465	-1.10032	-0.799578	0.668895	4.71466	0.699523	-0.351005	-0.0653029	n/a	n/a	-0.494628	0.029747	n/a	n/a	276.866	269.598	280.276	n/a	n/a	n/a	0.24121
202226320172_R04C01	273933	non-DS	control	F	Other	79	282	24	283	3544	n/a	n/a	0.0370683	0.106994	0	0.0194289	0.105116	0.725485	0	not high	5.30374	-12.1449	1.04828	7.59095	3.80471	1.44389	-8.84648	8.04488	0.0728259	4.89364	-0.533402	-0.0950968	-0.144543	-0.185141	-0.631358	-0.0144334	-0.107059	-0.18692	274.68	277.543	274.273	-7.06835	-1.98247	-5.28843	0.00214618
202226320124_R08C01	583031	non-DS	control	F	Other	78	289	24	290	3320	n/a	n/a	0.0864763	0.121613	0	0.0279894	0.10163	0.659854	0	not high	6.31287	1.25827	-4.42103	2.22461	2.4043	0.0912001	-3.57878	2.38096	11.3668	-0.791166	-0.49937	0.011536	-0.117819	-0.0926102	-0.616062	0.0544926	-0.0980663	-0.134642	279.465	276.781	274.787	-5.16669	-5.78932	-7.41876	0.00106973
202226320173_R01C01	198101	DS	control	M	White	80	290	63	292.625	2980	No	0	0.0701139	0.133995	0.115328	0.00816939	0.0747469	0.560567	4.33681e-19	not high	-6.55184	8.333	-6.6824	-1.58652	0.566986	0.123571	-2.59385	2.94633	4.21028	0.200456	-0.196332	0.0192103	0.18248	-0.0902241	-0.390669	0.0585544	0.124963	-0.136823	274.815	271.062	280.143	-4.08931	-1.59411	-3.50637	0.231556
202226320172_R01C01	10588	non-DS	case	M	Hispanic	79	273	24	274	3840	n/a	n/a	0.0210749	0.138001	0	0.0413768	0.127832	0.640506	0.0146685	not high	10.4483	-6.04693	2.97539	-4.5767	4.68104	-0.471066	1.57866	0.19963	3.10096	-5.13524	-0.43494	0.0140753	-0.0366867	-0.0578383	-0.566622	0.0921077	-0.0342196	-0.0589747	276.99	274.793	276.599	-1.0524	-0.817212	0.437683	-0.00518012
202226320173_R08C01	315399	non-DS	case	M	Hispanic	80	n/a	24	n/a	3538	n/a	n/a	0.0482064	0.176415	0	0.0192501	0.0401119	0.726949	0	not high	4.09015	-2.64243	6.82688	-5.33119	-3.0611	6.49321	-5.8857	-4.719	1.41442	14.287	-0.475189	0.289975	n/a	n/a	-0.599694	0.305713	n/a	n/a	283.093	285.483	281.441	n/a	n/a	n/a	0.00235672
202226320172_R08C01	137807	non-DS	control	M	Hispanic	79	274	62	276.583	3595	n/a	n/a	0.103354	0.416034	0	0.0583229	0.124381	0.300967	0.000145659	not high	2.66187	27.8689	3.28464	3.70345	3.91774	0.85205	-1.60169	-2.45126	5.03464	-0.105156	-0.365117	-0.00165822	0.0304395	-0.078776	-0.53083	0.012522	-0.000753513	-0.144704	286.57	276.225	285.9	8.1162	0.180616	9.36111	-0.00766288
202226320174_R01C01	65232	non-DS	control	M	Hispanic	81	273	26	274.083	3232	n/a	n/a	0.0521012	0.142389	0.0249428	0.0594308	0.0932965	0.618539	0	not high	4.59329	2.07923	1.96141	-1.19237	0.670357	0.826622	-2.91835	-3.56559	-0.701928	-0.602747	-0.418397	0.0218249	-0.0202298	-0.0502566	-0.552126	0.0768803	-0.0197988	-0.0744003	283.54	275.918	282.045	5.49762	0.30829	5.88412	0.00253421
202226320174_R02C01	198091	DS	control	M	Other	81	254	44	255.833	2580	No	0	0.0595475	0.166586	0.0578027	0.0191883	0.088195	0.621168	0	not high	-13.0113	-1.05772	6.44021	15.9134	-3.98078	2.67128	-9.05841	0.41532	2.8766	-1.01801	-0.481238	-0.0874479	-0.0640205	-0.122764	-0.599696	0.00650659	-0.0509353	-0.101371	265.152	254.493	273.201	1.07455	-2.50209	3.153	0.231655
202226400001_R03C01	62986	non-DS	control	M	Other	83	269	24	270	3315	n/a	n/a	0.00481845	0.185468	0	0.0579845	0.080076	0.660177	0.000875824	not high	2.84441	-4.19676	6.07469	16.1195	-6.97939	-2.44233	-1.61669	2.0451	-5.99267	-1.48799	-0.412401	0.0238939	-0.00997148	-0.0399614	-0.53039	0.114006	0.00561386	-0.0275632	284.279	280.781	279.57	7.88406	6.91158	4.91999	0.00553227
202226400001_R08C01	198002	DS	case	M	Hispanic	83	268	34	269.417	3386	n/a	n/a	0.000493554	2.37582e-18	0	-7.59127e-18	0.0125353	0.27832	0.685574	high	4.1756	-14.6538	4.31247	-3.10764	-1.63624	2.29079	-3.2417	-4.86974	3.58048	-0.738914	-0.0258459	0.510504	0.377192	0.447824	-0.227843	0.584459	0.308686	0.444277	278.227	259.74	279.926	8.38312	-3.34465	4.58899	0.277774
202226320124_R01C01	555605	non-DS	control	M	Hispanic	78	287	32	288.333	3487	n/a	n/a	0.000685261	0.22226	0	0.0434762	0.0578595	0.660371	0	not high	5.76334	-0.149124	1.27377	-4.26779	-1.98447	1.65361	-0.68679	0.862376	3.67577	-2.28642	-0.462556	0.249463	-0.0792648	0.148674	-0.576659	0.359728	-0.0571627	0.174558	278.275	278.23	280.767	-5.53314	-3.4698	-0.683434	0.000961608
202226400001_R07C01	252916	non-DS	control	M	White	83	274	64	276.667	2705	n/a	n/a	0.0445436	0.221201	0	0.0163807	0.0940391	0.613095	0	not high	6.95689	6.30379	-6.6165	-0.441652	2.41933	0.977384	-3.96063	-0.194251	-1.69779	-2.06553	-0.426846	0.119381	-0.0313763	0.0420952	-0.562377	0.17196	-0.0323753	0.0145352	285.777	282.512	283.174	7.32306	6.46766	6.63483	-0.00135344
202226320124_R04C01	405619	non-DS	control	M	Hispanic	78	290	34	291.417	3033	n/a	n/a	0.0589054	0.235345	0	0.00976093	0.0895973	0.579559	0.00812074	not high	10.8779	8.20322	-6.11428	-0.235752	-7.86841	-1.40181	1.97235	-0.690738	3.65244	-1.09539	-0.382218	-0.0252861	-0.00214507	-0.132286	-0.523305	0.0568346	-0.0065853	-0.135669	265.285	264.498	264.943	-19.7582	-18.5077	-17.6407	0.0050869
202226320173_R03C01	189954	non-DS	control	M	Hispanic	80	280	25	281.042	3233	n/a	n/a	0.0337049	0.1876	0.00116442	0.0555912	0.0614562	0.620258	0.0365245	not high	8.97152	2.96945	1.97965	-1.69486	-0.24764	0.842718	-4.93492	-1.55923	2.19739	-2.06969	-0.399137	-0.0229639	-0.00823438	-0.109063	-0.544639	0.0577732	-0.0185766	-0.110056	275.317	280.574	273.133	-5.60761	1.91928	-5.67287	0.00441546
202226320124_R02C01	796789	non-DS	control	M	White	78	256	41	257.708	2665	n/a	n/a	0.0199778	0.139118	-2.49477e-20	0.0536349	0.0769856	0.697502	0	not high	18.2687	-4.6652	-9.87854	-4.68456	-4.48052	6.36475	-4.93116	-0.927136	1.14403	6.37565	-0.415254	0.127363	6.47948e-06	0.0882695	-0.555001	0.160153	-0.00792854	0.0478169	266.961	266.541	266.481	-4.07998	-1.67311	-3.25757	-0.00234952
202226320173_R02C01	10226	non-DS	control	M	Hispanic	80	263	21	263.875	3015	n/a	n/a	0.0486646	0.168007	0.0265058	0.0797742	0.0895595	0.581158	6.93889e-18	not high	9.365	-3.02276	12.4645	-4.64059	-4.93727	-3.85378	1.12489	-7.19698	-0.480007	-4.3829	-0.493789	-0.16352	-0.0849658	-0.215036	-0.61103	-0.098754	-0.0695108	-0.225757	268.702	264.385	265.982	-5.2215	-6.87469	-6.40079	0.00285058
202226320124_R06C01	294895	non-DS	control	M	White	78	287	41	288.708	4186	n/a	n/a	0.0108755	0.18217	0	0.0381283	0.0985012	0.658398	0.00708474	not high	10.9949	3.89761	-7.69008	-3.7429	-4.21941	0.993499	-5.20709	1.02382	1.39954	2.60737	-0.399034	0.165103	-0.0161341	0.0635587	-0.536623	0.218262	-0.0174641	0.0321996	281.535	275.782	279.405	-2.27231	-5.9183	-2.045	0.00681561
202226320172_R02C01	198073	DS	case	M	Hispanic	79	275	n/a	n/a	3670	n/a	n/a	0.0599364	0.0713946	0.0254755	0.0121823	0.0629627	0.766374	0	not high	-17.613	-11.1183	1.83246	-3.68063	-1.2619	0.835551	-2.48396	-1.60237	1.23311	-3.60937	-0.295798	-0.0155142	n/a	n/a	-0.4442	0.118276	n/a	n/a	279.802	281.046	287.763	7.07566	14.9155	9.78099	0.231584
202226320177_R08C01	198295	DS	case	M	Other	82	266	33	267.375	3598	n/a	n/a	0.0613607	0.178743	0.00400484	0.0230328	0.0385443	0.662161	0.0219794	not high	-7.43509	9.58588	1.29285	10.4522	-2.4761	-1.68587	-4.97216	-3.42085	-0.415662	2.02404	-0.38486	0.262342	0.0203095	0.203775	-0.527981	0.33206	0.0103872	0.196733	267.684	257.708	270.479	-1.33609	-4.50722	-4.103	0.241632
202226320172_R06C01	447772	non-DS	case	M	Hispanic	79	274	32	275.333	3510	n/a	n/a	0.0421603	0.12721	0.00193668	0.00716731	0.0790117	0.719612	0	not high	3.65672	-7.15524	4.64901	-2.84693	-3.01925	-1.20321	1.55864	-2.11855	3.23175	4.90639	-0.442213	0.00805565	-0.0453512	-0.066544	-0.558467	0.133372	-0.0272646	-0.0208813	271.891	278.311	272.325	-6.56304	2.26582	-4.21354	0.00712162
202226320124_R07C01	198125	DS	control	M	Hispanic	78	268	n/a	n/a	2960	No	0	0.0198364	0.0676059	0.0073572	-5.88739e-19	0	0.220681	0.674369	high	2.11436	-0.897371	-8.21252	2.33047	1.64868	-7.45401	2.44469	-6.03745	0.868453	3.14727	0.535595	2.45843	n/a	n/a	0.175971	2.56789	n/a	n/a	235.963	228.507	237.868	-33.8807	-34.5784	-37.4688	0.248579
202226320124_R05C01	444991	non-DS	case	M	Hispanic	78	264	39	265.625	3196	n/a	n/a	0.0492358	0.207459	0	0.0280616	0.0758602	0.571478	0.0602095	not high	9.13302	4.45865	2.36592	0.828704	-2.84639	-1.00363	-0.650099	-0.00443042	1.98159	6.82565	-0.477835	0.0841714	-0.0708391	0.0291296	-0.608744	0.123	-0.0688007	-0.00816401	272.301	270.098	271.235	-2.0344	-1.59665	-1.52531	6.43165e-05
202226320124_R03C01	922314	non-DS	control	M	Hispanic	78	n/a	29	n/a	3025	n/a	n/a	0.0309555	0.221054	0	0.0611766	0.0541963	0.578427	0.0371093	not high	6.64911	4.44498	0.753283	-4.76772	-1.30388	1.6384	-3.65567	5.70553	2.22701	2.75769	-0.457336	0.217766	n/a	n/a	-0.583231	0.244261	n/a	n/a	276.428	266.423	274.739	n/a	n/a	n/a	0.00405523
202226320177_R05C01	725396	non-DS	control	M	White	82	284	27	285.125	4170	n/a	n/a	1.0842e-19	0.180584	-3.02042e-23	0.0175132	0.147573	0.6293	0	not high	14.0099	0.796158	-8.61976	-2.8544	-10.6649	0.394697	-0.320674	-2.39797	-6.83783	-0.190643	-0.306769	0.52537	0.0798711	0.431044	-0.463871	0.636598	0.058514	0.459058	278.781	278.83	280.041	-3.79115	-1.565	-0.275967	0.00380478
202226400001_R02C01	447161	non-DS	case	M	White	83	261	44	262.833	3800	n/a	n/a	0.00499197	0.168662	0.0334293	0.0712646	0.114123	0.591076	0	not high	11.0792	2.88444	-6.3215	-0.839696	1.93054	0.300428	-4.90077	-1.95562	-0.686294	-1.13978	-0.387044	-0.058593	0.0228665	-0.108011	-0.540961	-0.042589	0.0014961	-0.167114	270.322	267.795	267.748	-2.77775	-2.5941	-3.87904	-0.00333283
202226320172_R03C01	198111	DS	control	M	Hispanic	79	300	26	301.083	2995	No	0	0.0285082	0.0985005	0.00884099	0.00289623	0.0635159	0.788383	0	not high	-18.1259	-7.33755	-6.93007	-3.78028	-1.43668	2.18362	-1.22728	-2.36609	6.76231	-2.72545	-0.387102	0.0510815	-0.0171206	-0.0753926	-0.508906	0.173211	-0.000890144	-0.042283	270.832	261.443	276.765	-12.1898	-15.5635	-10.6622	0.235431
202229250140_R04C01	198092	DS	case	n/a	White	88	n/a	n/a	n/a	n/a	n/a	n/a	0.0416108	0.0522555	0.000472929	0.00517121	0.0704299	0.594333	0.229406	high	n/a	n/a	n/a	n/a	n/a	n/a	n/a	n/a	n/a	n/a	-0.259035	0.0180527	n/a	n/a	-0.411722	0.131252	n/a	n/a	279.218	264.639	280.503	n/a	n/a	n/a	0.246342
202226400030_R07C01	198310	DS	case	M	Hispanic	84	260	n/a	n/a	2338	n/a	n/a	0.0558864	0.0106567	-3.63549e-19	0	0	0.177896	0.749145	high	-14.3804	-7.15958	-5.77749	-2.07436	0.344858	-3.31701	2.88299	2.02752	-4.74157	-5.20366	0.00847994	0.192721	n/a	n/a	-0.209738	0.253243	n/a	n/a	269.432	241.061	268.339	2.88309	-18.5442	-3.97552	0.252824
202229250127_R01C01	198447	DS	case	F	Hispanic	87	255	56	257.333	2100	n/a	n/a	0.0780581	0.155786	0.0337635	0.0494497	0.0973366	0.524905	0.0215695	not high	7.19828	-4.73858	5.26985	-3.37173	6.97094	2.69091	-2.29189	3.0119	5.37606	4.16551	-0.262511	-0.0271241	0.153141	-0.065462	-0.425341	0.0544875	0.122069	-0.0569572	265.061	249.899	268.977	0.571514	-7.53064	-1.44883	0.21857
202226400030_R08C01	198220	DS	case	F	Hispanic	84	299	71	301.958	4082	n/a	n/a	0.0404287	0.0404754	0.0325153	0.0271384	0.0703324	0.756785	0.0334219	not high	-10.4157	-7.0249	10.7259	-4.18679	2.47786	-1.06476	-2.06981	-4.88214	3.32063	-2.79512	-0.154906	0.101768	0.214162	-0.0264684	-0.332664	0.206918	0.174564	-0.0106564	275.079	268.502	283.93	-7.53185	-8.06926	-3.11948	0.256776
202226400030_R05C01	179182	non-DS	control	F	Hispanic	84	267	18	267.75	3260	n/a	n/a	0.0537784	0.190138	0.0106496	0.0647676	0.0803515	0.602624	-3.46945e-18	not high	-0.16245	3.60927	14.6928	-1.20951	9.59279	-1.36693	-1.79746	-1.57984	1.15746	2.63977	-0.437872	-0.196689	-0.0330943	-0.256012	-0.555213	-0.0857416	-0.0171823	-0.22196	278.354	268.19	273.717	2.78315	-4.80941	-0.176735	0.00224959
202229250140_R08C01	198406	DS	control	F	White	88	185	33	186.375	955	No	0	0.0111806	0	0.0322324	0.0355735	0.0665686	0.879302	0	not high	-7.62788	-13.3831	-16.0637	-0.980965	-7.48652	3.2285	-15.5053	-15.6356	11.1616	4.89013	-0.561556	-0.280828	-0.0718311	-0.176217	-0.662407	-0.268261	-0.0511046	-0.210949	202.224	213.695	221.21	-33.4369	-13.2825	-22.7692	0.270069
202226400079_R07C01	774259	non-DS	case	F	Hispanic	85	292	35	293.458	3400	n/a	n/a	0.0298135	0.372782	0.00736786	0.0223331	0.0933289	0.461776	0	not high	-0.643399	15.0459	12.7252	0.367007	-3.23982	-5.89378	2.8023	-0.447344	-1.37163	-1.01106	-0.377735	-0.0870543	0.00020628	-0.198168	-0.513982	-0.000418273	0.000900114	-0.197778	292.278	281.583	287.291	6.411	-2.29195	3.95119	-0.00196477
202226400030_R03C01	198113	DS	control	F	Hispanic	84	242	145	248.042	2682	yes	0.7166	0.00475549	0.350414	0.0131983	-5.16215e-19	0	0.181606	0.364625	high	8.73059	15.9162	5.41414	-6.64374	-1.48253	0.431861	-1.18761	11.6458	-1.08008	-9.41192	0.964607	0.964915	1.38996	0.945295	0.516755	1.02628	1.07253	0.936932	240.72	234.359	244.435	-18.416	-17.4153	-21.0787	0.23649
202229250140_R01C01	453087	non-DS	case	F	Hispanic	88	294	28	295.167	3160	n/a	n/a	0.0467937	0.173143	0.00229092	0.0728215	0.0569747	0.653048	0	not high	-1.14885	3.3549	11.525	-2.7253	6.48415	-2.31008	0.952301	-1.81868	3.99886	-4.22865	-0.48036	-0.208827	-0.104202	-0.323381	-0.596761	-0.147959	-0.0834178	-0.349381	286.878	277.174	286.004	0.18758	-7.57121	1.90882	0.00539599
202229250141_R02C01	184916	non-DS	control	F	Hispanic	89	279	25	280.042	2750	n/a	n/a	0.0442721	0.166744	0	0.0673544	0.058783	0.646947	-3.46945e-18	not high	1.12183	1.17155	4.35531	-0.0802478	6.46004	-3.71462	2.56166	-1.48672	-2.39157	5.98152	-0.415346	-0.0851962	-0.0233988	-0.169281	-0.539538	-0.0164395	-0.0125754	-0.18189	277.013	278.139	270.346	-3.49979	-0.0813833	-8.08151	-0.00108986
202229250079_R04C01	198010	DS	control	F	Hispanic	86	285	85	288.542	2666	yes	0.4406	0.0467437	0.146021	0.0149947	0	0.0567974	0.296863	0.394841	high	-5.28005	-28.158	-4.99409	0.487077	1.15861	-2.11544	3.15715	3.16341	3.74414	-1.51715	1.28572	2.89934	1.6688	2.79813	0.784947	2.82466	1.30426	2.639	252.858	238.491	260.489	-23.9865	-31.9898	-21.2706	0.238156
202229250079_R07C01	198013	DS	control	F	Other	86	266	40	267.667	3600	No	0	0.0328979	0.0624026	0.00902756	0.0293782	0.0707081	0.795992	0	not high	-13.0851	-9.21307	6.16649	16.0953	-4.69868	0.634864	-8.53572	3.03781	-0.787431	0.690597	-0.375784	-0.191983	0.029081	-0.251138	-0.501037	-0.094482	0.037068	-0.230502	273.852	265.347	280.741	4.83257	3.13242	6.15975	0.240008
202226400079_R05C01	872616	non-DS	control	F	White	85	280	27	281.125	4035	n/a	n/a	0.0453576	0.150612	0	0.0531167	0.0824078	0.650767	0	not high	4.65288	4.3443	-6.61889	1.50732	3.32062	-6.73652	1.61545	3.38307	-1.53345	-1.64629	-0.404046	-0.0416574	-0.0132303	-0.127925	-0.525111	0.0795214	0.000876549	-0.088506	274.866	274.319	277.185	-6.05922	-4.3361	-1.62073	-0.000213652
202229250127_R08C01	537395	non-DS	control	F	White	87	272	29	273.208	3970	n/a	n/a	0.0267089	0.198094	1.73472e-18	0.0497981	0.101459	0.627807	0	not high	13.5314	-0.506781	-10.9489	-2.10494	-2.52006	1.24548	-3.5493	0.549278	7.60299	3.84223	-0.478649	-0.216477	-0.0795686	-0.286796	-0.601734	-0.203124	-0.0686188	-0.352324	272.87	269.226	270.434	-4.76005	-5.94908	-5.34939	0.00214407
202229250127_R02C01	556194	non-DS	control	F	White	87	264	55	266.292	2105	n/a	n/a	0	0.157805	-5.45777e-22	0.0170219	0.0539519	0.749671	0	not high	9.73217	-5.43299	-12.2822	-2.721	0.684335	2.16006	-1.58478	8.0585	5.6754	0.396665	-0.471885	-0.0217209	-0.065585	-0.0781057	-0.598716	0.0456274	-0.0593729	-0.0871226	273.733	284.554	271.161	-0.602837	12.8599	-1.59999	-0.00135048
202229250127_R05C01	470910	non-DS	control	F	Other	87	272	24	273	3300	n/a	n/a	0.02517	0.116904	0	0.052329	0.0333572	0.77758	0	not high	3.23265	-4.25083	-1.37843	8.14545	6.69963	-0.205055	-4.18161	3.84378	6.64034	-0.0929935	-0.556618	-0.0717271	-0.15732	-0.141626	-0.647824	0.0157846	-0.114521	-0.132919	282.671	278.688	277.783	5.04092	3.51294	1.99957	0.00126278
202229250140_R02C01	198308	DS	control	F	Hispanic	88	298	34	299.417	3490	No	0	0.0900831	0.108519	0.0339898	0.00597558	0.0784583	0.671645	0	not high	-18.5983	2.159	7.23797	-2.12531	-4.32766	2.20682	6.47195	0.110915	-2.10001	5.16395	-0.316299	-0.18655	0.0554225	-0.309667	-0.442167	-0.0588783	0.06735	-0.270408	271.774	269.97	280.105	-10.4245	-6.16591	-6.56653	0.237253
202229250127_R03C01	465513	non-DS	case	F	Hispanic	87	285	25	286.042	2780	n/a	n/a	0.00537252	0.13124	0	0.0246944	0.0589796	0.768673	0	not high	8.68995	-3.42966	-10.0102	-1.76404	2.69289	0.328204	-1.41801	5.82404	8.05381	0.804648	-0.411798	-0.0929582	-0.0261147	-0.18913	-0.55584	-0.0545973	-0.0342797	-0.234318	283.019	279.613	282.459	0.0344004	-1.21703	1.76411	0.00584826
202229250141_R04C01	198093	DS	case	F	White	89	298	40	299.667	2920	n/a	n/a	0.06064	0.127207	0.021394	0	0.0589933	0.713327	0.00465311	not high	-12.4401	2.58786	-10.1136	0.103465	3.36751	-0.794752	1.90915	2.26256	-0.195606	-2.70615	-0.205789	0.324157	0.165671	0.200537	-0.362875	0.496644	0.146417	0.28452	278.657	269.55	284.215	-3.5412	-6.58616	-2.45607	0.219561
202229250140_R07C01	851496	non-DS	control	F	Hispanic	88	285	34	286.417	2722	n/a	n/a	0.0165663	0.292093	0.0274774	0.0203555	0.0858466	0.546962	0	not high	2.00705	9.11375	7.57699	-2.62928	-1.26599	-1.05759	1.0389	1.42478	4.59134	-1.37016	-0.330536	0.136523	0.0547556	0.0395959	-0.474522	0.233804	0.0467007	0.053192	281.898	281.25	279.049	-1.08567	0.420238	-1.64543	0.00291152
202229250127_R06C01	155286	non-DS	control	F	Hispanic	87	259	27	260.125	3616	n/a	n/a	0.0267101	0.168242	0.00812124	0.0607479	0.0735168	0.661742	0	not high	3.03932	-2.79212	10.6783	-4.2846	1.97936	0.913345	-1.98776	-2.52785	5.925	2.78048	-0.539671	-0.169306	-0.126934	-0.213267	-0.63298	-0.108601	-0.088084	-0.226685	267.662	266.039	268.396	-4.61411	-3.48006	-2.47607	0.00175718
202226400030_R01C01	198156	DS	control	M	White	84	252	52	254.167	2876	No	0	0.0638704	0.200449	0.0277198	0.00796104	0.051187	0.623762	0	not high	-13.3955	6.46097	-9.46441	-1.23585	-0.33346	2.54198	-6.59711	-3.36277	-3.75428	-2.65336	-0.296676	-0.0901366	0.122282	-0.122095	-0.441814	0.0172872	0.108447	-0.0866264	266.105	260.009	272.079	2.85068	3.88451	2.78662	0.230326
202226400030_R04C01	341954	non-DS	control	M	Other	84	251	30	252.25	2750	n/a	n/a	0.0492687	0.186635	0.00794789	0.0890297	0.0831879	0.56055	0	not high	7.33948	3.54444	-2.84125	5.04852	2.49471	20.7411	9.78848	-3.55535	-2.62064	-0.578993	-0.354939	0.0806559	0.0660198	0.0525586	-0.495959	0.158076	0.0560284	0.0587211	268.847	255.654	266.222	-0.134541	-10.3855	-1.62734	0.00547911
202229250141_R05C01	198294	DS	control	M	Hispanic	89	266	134	271.583	2600	yes	0.0583	0.111836	0.431278	0.0930149	0	0.0863638	0.207457	0.0354927	not high	0.21969	30.5174	13.8921	-0.883912	-4.97101	2.80271	-3.90331	1.70534	-5.63851	-6.02255	0.0167567	1.04534	0.417533	0.978299	-0.231431	1.18483	0.303148	1.0395	264.518	257.851	264.691	-4.50209	-4.36442	-9.89065	0.219845
202226400079_R01C01	54897	non-DS	control	M	Hispanic	85	279	24	280	3914	n/a	n/a	0.0231474	0.118318	0	0.0414883	0.121145	0.681599	0	not high	2.21851	-4.04788	4.77963	-4.11212	6.62177	2.10928	1.49893	5.43933	0.0710738	2.59436	-0.420895	0.140095	-0.028905	0.0560945	-0.537044	0.244769	-0.010044	0.0794172	289.272	287.273	288.067	8.75901	9.05311	9.63863	0.0018252
202226400079_R02C01	952322	non-DS	control	M	Other	85	273	17	273.708	3840	n/a	n/a	0.0198865	0.111955	0.000443735	0.0274763	0.0848966	0.724967	0.0177438	not high	7.33958	-12.2005	4.47356	14.3758	-5.7164	-1.37482	-5.09669	5.5132	-2.49296	-2.00764	-0.454503	0.0256957	-0.0559452	-0.0456302	-0.575698	0.0998823	-0.0430325	-0.0505064	276.741	271.256	276.16	-1.30068	-4.35368	-0.00137021	0.00338013
202229250079_R08C01	171230	non-DS	control	M	White	86	254	53	256.208	2805	n/a	n/a	0.0440746	0.263608	0.0214996	0.0572975	0.108321	0.518104	0	not high	5.85202	17.406	-4.50431	-1.0471	-4.02879	3.32605	-8.34883	-8.0925	7.06365	3.3006	-0.450316	-0.118786	-0.0334897	-0.154858	-0.592454	-0.0890489	-0.0440308	-0.197818	272.581	262.286	266.172	2.3642	-5.05848	-2.81063	-0.000758856
202226400079_R06C01	393909	non-DS	control	M	Other	85	280	24	281	3048	n/a	n/a	0.0319716	0.138458	0	0.0193132	0.104624	0.654358	0.044773	not high	10.905	-7.08539	6.15073	-1.40283	-2.0438	1.56327	4.01515	2.07683	-3.40668	1.15625	-0.39181	0.24452	-0.00086388	0.158504	-0.528894	0.30305	-0.00279481	0.13532	290.158	288.215	288.621	9.23328	9.56052	9.81534	3.47853e-05
202229250140_R03C01	198224	DS	control	M	Other	88	n/a	190	n/a	n/a	No	0	0.0622205	0.126017	0.0466069	0.0251082	0.136042	0.598753	0	not high	-13.913	-0.238178	-7.05358	3.45992	3.66541	-4.72634	2.33508	-2.43659	-0.169214	1.65944	-0.31946	0.019377	n/a	n/a	-0.451068	0.161785	n/a	n/a	276.962	264.951	285.165	n/a	n/a	n/a	0.226421
202226400030_R02C01	841064	non-DS	control	M	White	84	286	25	287.042	2935	n/a	n/a	0.0466553	0.196861	0.0029229	0.0728135	0.106113	0.525896	0.0278381	not high	7.75651	5.87107	-6.1594	4.33131	-1.04549	-5.81651	2.02568	-3.50456	-5.48275	1.58816	-0.462461	0.0429765	-0.0778211	-0.05521	-0.581619	0.12086	-0.060959	-0.0612391	267.633	264.098	265.457	-15.7631	-17.1677	-15.6151	0.00226622
202229250079_R01C01	198262	DS	control	M	White	86	274	62	276.583	2838	yes	0.0105	0.0440955	0.1062	0.0373701	0.0199526	0.0906739	0.685252	0	not high	-14.2489	-0.366201	-11.5678	-2.29738	4.07861	3.61287	-3.47186	2.02976	-1.01891	4.81228	-0.210121	0.285929	0.185436	0.208811	-0.382808	0.370127	0.147268	0.212901	278.119	265.09	282.514	5.80467	-0.605594	4.9097	0.230161
202226400079_R08C01	316676	non-DS	control	M	Other	85	273	28	274.167	3775	n/a	n/a	0.0255195	0.141836	0.00155587	0.0722568	0.0278243	0.732708	0	not high	6.91965	-8.52423	7.80879	14.2244	-3.5948	-0.544022	-3.01569	0.980461	1.59984	-1.6769	-0.501853	0.0767726	-0.103773	0.00452331	-0.613712	0.149626	-0.0814593	-0.00185289	283.132	273.921	280.187	5.09032	-1.68895	4.02554	0.00123991
202229250141_R08C01	400218	non-DS	control	M	Hispanic	89	265	32	266.333	3101	n/a	n/a	0.0654391	0.32778	0.0133767	0.0550387	0.0700508	0.459764	3.46945e-18	not high	2.83508	18.9516	10.1391	-0.404211	1.4326	3.48957	-2.23111	-4.29619	-3.22	1.03892	-0.351459	-0.105472	0.0547983	-0.16194	-0.512194	-0.0605922	0.0271121	-0.193441	277.976	268.706	272.126	3.22875	-3.42305	-1.01304	-0.00357415
202226400079_R04C01	356333	non-DS	control	M	Hispanic	85	285	26	286.083	3750	n/a	n/a	0.0476304	0.116061	0	0.0143022	0.0655626	0.74318	-3.46945e-18	not high	4.46679	-7.28388	6.43054	-5.30392	-0.400218	2.53146	-1.03881	-0.982192	-1.76559	-3.23013	-0.408316	0.240585	-0.0226757	0.144329	-0.555054	0.255536	-0.0335315	0.0757167	275.498	277.774	273.319	-7.48564	-3.05653	-7.37552	0.00207988
202229250141_R01C01	395973	non-DS	control	M	Hispanic	89	268	47	269.958	3175	n/a	n/a	0.022321	0.141556	0	0.0204165	0.101663	0.691733	0	not high	3.86199	-4.44579	5.19108	-1.91243	-0.37767	-0.395922	-1.68939	3.31447	-1.75699	-3.31999	-0.381709	0.488755	0.0207637	0.424983	-0.52093	0.625313	0.0151114	0.483843	283.716	279.437	280.212	7.73293	6.00196	5.94009	-0.000728649
202229250141_R03C01	309022	non-DS	control	M	Hispanic	89	279	64	281.667	3195	n/a	n/a	0.0345482	0.199078	0.00917934	0.0231851	0.150536	0.574025	0	not high	0.00630126	2.06998	8.28394	-5.96798	3.58699	2.90399	2.13793	0.175972	-1.14238	0.188346	-0.292711	0.239913	0.0975395	0.152555	-0.451268	0.361912	0.0742315	0.192596	280.78	273.88	279.118	0.266431	-4.33944	0.69043	-0.000690324
202229250141_R06C01	198241	DS	control	M	Other	89	263	184	270.667	2840	No	0	0.118356	0.23891	0.0535369	-1.73472e-18	0.110311	0.468318	0	not high	-17.7993	13.395	10.7559	18.6131	-7.80549	-2.62586	-2.24087	2.73881	-1.89745	-1.69735	-0.264099	0.435393	0.137635	0.370195	-0.417373	0.563836	0.118031	0.420681	275.844	259.427	278.715	8.0598	-1.48249	5.26687	0.221374
202229250079_R06C01	83549	non-DS	case	M	Other	86	291	26	292.083	2865	n/a	n/a	0.0314451	0.176635	0.0049169	0.035392	0.0559985	0.696513	0	not high	4.7432	-2.12111	10.4733	15.1723	-3.66203	3.62654	-7.25119	1.22057	-2.27587	4.88089	-0.47194	0.154504	-0.0925637	0.0461611	-0.596876	0.235335	-0.0807561	0.0412459	275.777	289.558	270.664	-9.67812	6.11807	-12.2977	-0.00194198
202226400030_R06C01	535903	non-DS	case	M	White	84	269	24	270	3460	n/a	n/a	0.0409285	0.316917	0	0.0905545	0.0896923	0.452253	0	not high	6.42662	20.4192	-2.57497	4.37904	1.19265	-2.01564	-2.69433	-4.69035	1.24199	1.47378	-0.383739	-0.0579647	0.0186905	-0.12182	-0.529785	0.0142504	0.00621955	-0.127319	271.203	264.07	266.33	-5.19214	-9.79954	-8.31987	-0.00298438
202229250141_R07C01	198214	DS	control	M	Hispanic	89	281	6	281.25	2620	No	0	0.0804414	0.101995	0.0311924	0	0.0619113	0.719602	0	not high	-21.4855	0.749462	4.368	-2.17716	2.63946	-1.13765	0.739798	-2.23711	-1.78818	-3.93162	-0.286443	-0.0313166	0.104242	-0.117836	-0.447879	0.0577797	0.0779952	-0.110545	279.533	269.056	284.357	4.33591	0.315468	4.10851	0.219838
202229250140_R06C01	13968	non-DS	control	M	White	88	273	47	274.958	3600	n/a	n/a	0.0469746	0.195429	0.00246274	0.0428248	0.149937	0.570124	0	not high	2.48374	9.67699	-7.5424	0.993218	2.7978	-3.32443	-2.87432	-2.46011	-0.731818	0.577778	-0.455617	0.00229125	-0.0583638	-0.0715529	-0.595517	0.00553693	-0.0639777	-0.147825	276.3	271.695	274.43	-1.74218	-3.91435	-1.73112	0.00190446
202229250127_R04C01	648160	non-DS	case	M	Hispanic	87	248	39	249.625	2860	n/a	n/a	0.0524798	0.291493	0.00128166	0.080632	0.0932604	0.427518	0.0407148	not high	12.1557	8.12984	6.96479	-1.15662	-12.3698	1.62889	0.897942	-2.88089	1.8108	-2.28254	-0.374188	-0.0328959	0.0495103	-0.055705	-0.515262	0.0607783	0.0390887	-0.032334	261.593	259.905	261.397	-6.15327	-4.82866	-5.31857	0.00196208
202229250079_R05C01	198346	DS	control	M	Hispanic	86	n/a	50	n/a	2110	No	0	0.0538024	0.134262	0.0125937	0.0104371	0.0471215	0.720662	0	not high	-11.6387	0.113214	-3.24324	-0.80585	-6.10641	3.9638	-5.90813	-4.95266	0.163815	-2.09593	-0.384114	0.106009	n/a	n/a	-0.522714	0.195299	n/a	n/a	260.124	258.848	266.791	n/a	n/a	n/a	0.221963
202226400079_R03C01	294464	non-DS	case	M	Hispanic	85	290	30	291.25	4042	n/a	n/a	0.0203818	0.205195	0	0.0695719	0.0393164	0.656295	-3.46945e-18	not high	7.37588	1.0671	4.29483	0.924514	3.77796	0.590142	-2.4825	-1.84898	-1.79957	-3.30268	-0.482574	0.127146	-0.102327	0.0204815	-0.595859	0.221349	-0.0789885	0.0292415	284.193	277.146	276.71	-0.850404	-5.85972	-5.87424	-0.00211463
202229250127_R07C01	198070	DS	case	M	White	87	276	25	277.042	3203	n/a	n/a	0.0510664	0.0878525	0.0253772	0	0.0621363	0.767221	0	not high	-17.0635	-3.53648	-8.66954	-0.724029	-1.92966	-6.96818	3.93091	4.36759	7.21155	0.166736	-0.209795	0.215768	0.185284	0.137727	-0.370294	0.317958	0.15937	0.159642	279.799	274.014	285.446	6.66036	7.4489	7.08612	0.237919
202229250140_R05C01	82074	non-DS	control	M	Other	88	298	51	300.125	3714	n/a	n/a	0.00760287	0.111002	0.00255813	0.0345229	0.112201	0.736	0	not high	7.75999	-3.98128	-11.1195	0.472727	2.28439	3.04718	-3.6228	-0.495026	2.29105	0.260823	-0.447404	-0.00161638	-0.0764223	-0.12616	-0.573672	0.0696035	-0.0647934	-0.143611	278.904	285.704	279.788	-9.43427	-0.781631	-5.81799	0.00530666
202229250079_R02C01	880148	non-DS	control	M	White	86	274	41	275.708	4036	n/a	n/a	0.0327457	0.210802	0.011265	0.0253484	0.0715007	0.623224	0.012829	not high	2.77658	9.86075	-5.77281	-0.638239	3.97508	2.63349	0.0208402	0.119401	-0.60806	-3.1077	-0.456959	0.0970092	-0.060489	0.0216541	-0.591348	0.141156	-0.060484	-0.0139897	283.924	278.083	279.616	5.46986	2.03835	3.07696	0.00197386
202229250079_R03C01	959210	non-DS	control	M	Hispanic	86	294	34	295.417	3103	n/a	n/a	0.036115	0.136034	-1.379e-21	0.0265219	0.0926195	0.689667	0	not high	1.49382	-5.4666	3.69567	-4.3325	0.826035	5.92311	3.59735	3.8823	-3.71345	2.72427	-0.441578	0.278081	-0.0656814	0.163023	-0.566939	0.323332	-0.0538207	0.121316	286.236	286.931	286.867	-0.454986	2.18589	2.77225	0.00216178
202229250145_R01C01	198012	DS	control	F	Other	90	255	140	260.833	1790	No	0	0.0574685	0.247612	0.0498288	0.0082406	0.113827	0.490622	0.0418597	not high	-10.45	13.0444	13.9367	18.4874	2.9295	-2.75503	-3.61183	4.91272	0.537018	0.0373384	-0.355549	-0.0669724	0.0564497	-0.112361	-0.502461	0.0116506	0.0417976	-0.108118	267.539	262.493	274.26	3.0494	5.06351	3.83477	0.221861
202229250155_R07C01	212795	non-DS	control	F	Hispanic	94	267	15	267.625	3289	n/a	n/a	0.0189473	0.108791	0	0.0386851	0.0929343	0.732964	0	not high	4.00799	-6.99067	5.32618	-5.12195	3.3077	0.195095	1.03294	0.31815	3.47681	-2.65324	-0.474737	-0.249312	-0.0698289	-0.308383	-0.576976	-0.164262	-0.0388328	-0.300183	274.381	277.314	273.848	-1.1901	4.31467	-0.046575	-0.0029753
202229250151_R01C01	547896	non-DS	control	F	White	93	253	39	254.625	2620	n/a	n/a	0	0.135016	0.00302722	0.0382313	0.0795938	0.733204	0	not high	6.69234	-4.99791	-9.73271	0.594615	6.88391	1.56325	-4.85017	-4.3198	-4.36365	-1.15854	-0.447939	-0.0745147	-0.0294593	-0.107396	-0.576391	-0.0242248	-0.0265421	-0.129228	267.459	274.758	272.375	-2.34622	7.84886	3.77017	0.00566343
202229250150_R07C01	487985	non-DS	control	F	White	92	265	45	266.875	3220	n/a	n/a	0.0129452	0.117916	0	0.032974	0.0957737	0.74792	0.00142317	not high	5.43256	0.160908	-10.8063	3.57168	0.436136	-4.70714	0.749831	-6.84084	-1.97063	3.53197	-0.434843	-0.0289642	-0.0291511	-0.0865241	-0.558416	0.0545693	-0.0195973	-0.0795679	272.01	276.366	268.325	-2.7374	4.23607	-4.81341	0.00522128
202229250150_R02C01	460392	non-DS	control	F	Hispanic	92	210	21	210.875	1035	n/a	n/a	0.0283544	0.0828001	0.0328081	0.0581311	0.152867	0.569005	0.111735	not high	8.8499	0.413075	0.800948	1.54504	5.784	0.225313	-8.01999	-12.4069	1.88153	-2.49261	-0.596662	-0.256425	-0.132513	-0.201171	-0.68353	-0.205636	-0.0942876	-0.206591	210.213	202.067	219.868	-41.8837	-46.1357	-32.4914	0.0065946
202229250155_R08C01	766930	non-DS	control	F	Hispanic	94	288	30	289.25	3661	n/a	n/a	0.0536138	0.195864	0.0100199	0.0212976	0.0903332	0.625798	-3.46945e-18	not high	-4.35391	1.01056	17.6977	-7.7847	5.0192	1.30261	2.63884	4.35675	1.29252	7.44239	-0.405212	0.0183714	-0.0228782	-0.0842639	-0.540494	0.133844	-0.0218234	-0.0535068	282.771	289.813	283.927	-1.44839	7.67792	2.09858	0.00430912
202229250145_R08C01	788738	non-DS	control	F	Hispanic	90	272	23	272.958	3415	n/a	n/a	0.0211852	0.154075	0.00233273	0.04308	0.050621	0.740419	0	not high	2.3689	-3.36527	11.7829	2.94338	0.259105	-3.96238	3.34799	-3.17642	6.49702	0.690835	-0.426312	-0.220319	-0.0269709	-0.290134	-0.535369	-0.102084	-0.00202826	-0.250689	280.16	275.305	277.79	2.53018	0.130375	2.00665	-0.000375449
202229250145_R02C01	198302	DS	control	F	Other	90	279	82	282.417	1727	No	0	0.0572444	0.13661	0.0348258	0.00205423	0.189827	0.579028	0	not high	-22.2866	3.41673	-4.10735	-1.32012	9.8798	13.917	10.3065	4.29047	1.56185	10.6402	-0.243606	0.546964	0.145862	0.458095	-0.398201	0.69579	0.126623	0.524691	266.032	272.341	282.747	-8.34169	4.47046	3.25369	0.227363
202229250155_R02C01	827372	non-DS	control	F	White	94	262	26	263.083	2660	n/a	n/a	0.0175015	0.208997	-1.96069e-20	0.118552	0.0906872	0.550402	0	not high	7.80175	3.50497	-7.13163	-3.12599	1.45361	1.97203	-1.61196	-1.30376	2.70843	-0.22786	-0.41233	0.0371022	-0.00268015	-0.0128192	-0.545481	0.0818927	-0.00324863	-0.043227	261.506	260.625	263.06	-12.0055	-10.1999	-8.94528	0.00303708
202229250150_R01C01	329743	non-DS	case	F	Other	92	283	71	285.958	4455	n/a	n/a	0.0481391	0.232667	0	0.0429441	0.0335731	0.623911	0	not high	0.811478	6.65697	5.45646	4.37358	1.9152	1.29825	-4.41072	8.12013	-3.49741	2.78541	-0.39006	0.030332	-0.00429001	-0.0656721	-0.521138	0.126378	0.00049663	-0.0531441	281.733	288.26	280.176	-0.427143	8.30039	0.236898	0.00262565
202229250150_R06C01	198174	DS	case	M	Hispanic	92	n/a	n/a	n/a	n/a	n/a	n/a	0.0105822	4.75219e-18	2.54936e-18	0	-1.17412e-17	0	0.958121	high	-4.27648	-3.35168	4.1529	3.78411	5.71574	-3.72377	-0.778155	-2.97427	-0.658401	-1.9777	0.0462181	-0.0244089	n/a	n/a	-0.132787	0.0840484	n/a	n/a	270.428	234.496	265.544	n/a	n/a	n/a	0.310326
202229250150_R04C01	136085	non-DS	control	F	Hispanic	92	283	17	283.708	3629	n/a	n/a	0.0222669	0.158791	0.00223825	0.00566872	0.104338	0.657368	0.0447859	not high	2.17532	1.30428	2.85743	11.5889	4.9268	0.042927	-2.28661	7.78679	-0.165926	-2.47083	-0.409058	-0.0452433	-0.0209384	-0.136715	-0.540423	0.0149179	-0.0167619	-0.159253	286.619	280.735	285.165	4.45873	0.774703	5.2263	0.00500784
202229250146_R04C01	35958	non-DS	control	F	Hispanic	91	243	40	244.667	4306	n/a	n/a	0.0337955	0.139394	-9.06299e-21	0.0252876	0.123468	0.670318	0	not high	6.29834	-1.36684	-3.6765	1.10898	6.6242	-1.79833	-3.05815	5.37026	3.65271	-0.502156	-0.473446	-0.0530173	-0.0445716	-0.0658376	-0.591415	0.0150429	-0.0325999	-0.0662773	270.317	264.389	270.368	4.63019	1.83051	5.54125	0.00175106
202229250145_R05C01	198035	DS	case	F	Hispanic	90	295	0	295	3410	n/a	n/a	0.0294134	0.122554	0.00137632	0.0365876	0.0925073	0.706805	0	not high	-13.2794	-2.29238	8.01613	-3.93205	6.50267	-0.959999	1.84803	3.06257	1.60361	-6.14141	-0.358104	0.144077	0.0182279	0.0298578	-0.469802	0.316295	0.0436915	0.115269	287.123	281.291	293.123	6.15955	6.46019	7.58515	0.169252
202229250150_R03C01	605008	non-DS	control	F	White	92	280	36	281.5	4054	n/a	n/a	0.0023985	0.224075	-3.30563e-21	0.0478143	0.0513295	0.659672	0	not high	4.57842	4.78668	-7.3381	-0.992324	0.546146	-3.58816	1.06775	0.837487	-3.23055	-0.170459	-0.410441	0.347974	-0.0200161	0.260952	-0.529879	0.508447	-0.00422995	0.339528	284.599	274.254	278.962	3.67361	-4.40076	0.156483	0.00199133
202229250146_R01C01	198225	DS	case	M	Hispanic	91	275	48	277	2661	n/a	n/a	0.0783361	0.144891	0.0281833	0	0.0794613	0.648695	0	not high	-12.8644	-1.59309	5.22474	-5.88774	0.344539	-1.35424	-2.57659	3.08972	2.91871	-2.21548	-0.266531	0.195356	0.128591	0.117399	-0.422571	0.308333	0.107131	0.150116	281.735	288.793	284.864	9.00832	22.663	6.88187	0.221054
202229250150_R08C01	654429	non-DS	control	M	White	92	269	19	269.792	2910	n/a	n/a	0.015802	0.164426	0.0108996	0.0381863	0.0697831	0.711468	3.46945e-18	not high	5.3389	-1.19477	-11.2256	2.6587	3.54175	-5.30301	-1.73677	-4.52177	2.54317	4.71883	-0.423327	-0.122389	-0.0206806	-0.185824	-0.556706	-0.0697035	-0.0205142	-0.210777	276.591	271.619	276.265	0.195777	-2.25062	1.61544	0.00406411
202229250145_R07C01	198201	DS	case	M	Hispanic	90	281	39	282.625	3572	n/a	n/a	0.0794908	0.184349	0.0390599	0.0131808	0.0530191	0.62288	0	not high	-10.0448	3.20646	5.53137	0.416186	-2.98149	-5.6905	1.93549	-3.90126	0.565031	-0.192121	-0.236498	0.117572	0.152752	0.0282827	-0.406905	0.255122	0.117731	0.083527	279.546	270.11	278.985	4.34832	1.37	-1.26422	0.227547
202229250151_R06C01	213263	non-DS	case	M	White	93	224	116	228.833	2510	n/a	n/a	0.0284409	0.30449	0.0286098	0.0766311	0.10982	0.451095	0.00160206	not high	5.11538	16.5031	-1.94133	4.273	4.4056	1.437	-5.17653	-7.85245	-1.89028	-2.98025	-0.321907	-0.0460265	0.123496	-0.0269499	-0.498598	-0.0334274	0.0744738	-0.0770918	247.709	241.923	246.785	-10.1526	-12.37	-10.8638	-0.00677234
202229250146_R08C01	271215	non-DS	control	M	Hispanic	91	284	15	284.625	4173	n/a	n/a	0.0563462	0.11857	0.000827377	0	0.0449819	0.764436	0.0108397	not high	6.09232	-7.39718	5.102	-6.27675	-2.96523	3.31027	-1.96901	1.59259	3.66918	4.32977	-0.427521	0.0990728	-0.0403591	0.00575475	-0.562584	0.155889	-0.0397488	-0.0204627	290.656	289.956	288.695	8.08403	9.56092	8.37785	0.00109724
202229250145_R03C01	198320	DS	control	M	White	90	275	73	278.042	4039	No	0	0.0723262	0.103452	0.0219361	0.000697614	0.112117	0.67327	0	not high	-15.7687	0.920449	-11.8355	-1.16675	-2.69939	-2.73135	2.63594	0.0719544	-5.57783	-1.69977	-0.205934	0.0612402	0.188101	-0.0188154	-0.371105	0.183337	0.157658	0.0226428	277.654	272.7	284.434	4.92765	6.56969	6.45173	0.219498
202229250151_R03C01	198172	DS	case	M	Hispanic	93	264	29	265.208	2739	n/a	n/a	0.00738778	0	-1.73637e-19	5.35476e-22	-1.64015e-19	-2.49501e-18	0.963617	high	-19.8678	-10.9468	1.47519	-4.0899	-2.37167	4.64796	3.76176	4.8018	-3.29238	2.30752	0.0703764	0.332085	0.477808	0.277882	-0.137126	0.403197	0.403193	0.273024	276.863	245.577	276.062	8.66729	-15.7683	2.23558	0.264675
202229250151_R02C01	198317	DS	case	M	Hispanic	93	273	68	275.833	2960	n/a	n/a	0.0547349	0.0663553	0.0149671	0	0.0889391	0.76937	0	not high	-15.6084	-10.8422	3.7474	-3.27311	4.95558	0.609284	0.675315	-3.87127	-3.09288	-5.09488	-0.109673	-0.174807	0.286667	-0.250414	-0.3022	-0.0874197	0.228552	-0.242862	274.814	271.648	278.772	2.91123	6.38798	1.54579	0.224759
202229250155_R05C01	479136	non-DS	control	M	Other	94	299	25	300.042	3544	n/a	n/a	0.0256219	0.143249	0	0.0579508	0.0714646	0.702581	0	not high	6.67262	-6.90688	6.30902	17.8391	-6.53057	-2.27105	-1.56485	2.38962	-1.86127	-1.09197	-0.46647	0.0141584	-0.0954006	-0.110217	-0.594451	0.0576023	-0.0854967	-0.155414	282.619	275.45	276.405	-6.13117	-11.4705	-9.57866	0.00254642
202229250145_R04C01	568242	non-DS	control	M	Other	90	n/a	28	n/a	3430	n/a	n/a	0.0146408	0.239019	0	0.0655713	0.0717796	0.594103	0	not high	9.66052	11.1845	-0.879861	5.12643	-5.528	-1.81236	0.0841481	-3.86496	-5.20232	0.136885	-0.419748	0.139096	n/a	n/a	-0.54683	0.187599	n/a	n/a	279.901	270.753	276.33	n/a	n/a	n/a	-0.000532257
202229250151_R05C01	234425	non-DS	control	M	Hispanic	93	265	24	266	3145	n/a	n/a	0.0543268	0.113236	8.67362e-19	0.108526	0.0564781	0.639707	0.0110283	not high	7.03687	-1.5737	8.49246	-5.12773	2.77733	3.88833	-1.02721	-4.64913	-2.31997	0.609215	-0.488022	-0.0103964	-0.0814167	-0.0661936	-0.5981	0.0620202	-0.0584936	-0.070036	271.096	258.321	269.191	-3.65175	-13.8086	-3.94771	0.00211094
202229250146_R05C01	198473	DS	case	M	Hispanic	91	262	68	264.833	3260	n/a	n/a	0.107255	0.189186	0.00462613	0.00418571	0.0817526	0.584403	0	not high	-4.20146	2.69976	-0.22981	-6.91903	-12.0521	4.08281	3.73435	-1.37136	-5.23104	4.50693	-0.169924	0.540078	0.237899	0.486631	-0.366212	0.643821	0.174444	0.514539	276.794	258.756	278.604	9.42189	-1.71855	5.53356	0.215799
202229250155_R03C01	444652	non-DS	case	M	Other	94	268	70	270.917	3374	n/a	n/a	0.0353313	0.236792	8.67362e-19	0.0692221	0.112691	0.53522	0	not high	3.17589	5.69657	-0.692158	5.686	-1.02028	0.664144	-2.81385	1.28858	1.69298	-1.76396	-0.45776	-0.104159	-0.0562871	-0.169861	-0.572027	-0.0453365	-0.0368481	-0.189086	281.32	275.842	280.392	5.33727	2.407	6.11967	0.00264826
202229250145_R06C01	198428	DS	case	M	White	90	288	25	289.042	3200	n/a	n/a	0.0483517	0.102785	-4.33681e-19	-3.28044e-19	0.0382818	0.392531	0.381886	high	5.82758	5.74715	-2.57018	-1.1353	-3.0694	3.964	-6.4405	2.09067	-3.55101	-2.2714	-0.342253	0.220383	0.040299	0.118168	-0.474452	0.297008	0.0444071	0.110153	281.973	264.49	283.931	3.89306	-7.29545	1.0371	0.252412
202229250146_R06C01	154749	non-DS	case	M	White	91	271	0	271	2787	n/a	n/a	0.0146822	0.181799	0.0478481	0.0385658	0.0623074	0.634218	1.73472e-18	not high	9.7596	2.46667	-9.94298	-1.16181	-6.46404	-3.31853	-3.63855	-4.08547	-1.57513	2.92079	-0.433997	-0.106962	-0.032612	-0.172832	-0.577339	-0.0869425	-0.0422352	-0.23089	268.772	270.023	265.224	-8.44633	-4.71654	-10.1814	0.000540125
202229250151_R08C01	198128	DS	control	M	Other	93	273	4	273.167	3077	No	0	0.0358394	0.0608835	0.0274029	0	0.0822763	0.619265	0.200945	high	-1.96561	5.38527	-1.44453	9.98631	11.9512	1.74149	-4.55711	-5.5705	-3.86877	-3.62019	-0.389244	-0.15992	0.00987976	-0.230155	-0.513619	-0.0634927	0.0195335	-0.212593	257.511	236.843	266.678	-14.3918	-28.4171	-10.5488	0.233778
202229250155_R06C01	1504	non-DS	case	M	Hispanic	94	282	14	282.583	4305	n/a	n/a	0.0328451	0.201002	0	0.0485746	0.112806	0.600428	0	not high	7.57184	4.16773	0.924485	2.6037	-4.07246	-5.60474	2.11192	-7.02041	-1.69935	2.91755	-0.456245	0.317017	-0.0669514	0.227812	-0.577573	0.41204	-0.0528992	0.240544	273.403	267.343	272.038	-8.34587	-12.1818	-7.52282	0.000216771
202229250150_R05C01	567743	non-DS	control	M	White	92	288	20	288.833	4309	n/a	n/a	0.00781776	0.0933259	1.73472e-18	0.0406446	0.0666333	0.78484	0	not high	0.269682	-1.02862	-8.09642	-2.96963	8.76779	1.10467	-2.31897	4.26091	-3.78937	12.0759	-0.429478	0.143923	-0.0467088	0.0421272	-0.558444	0.21067	-0.0393973	0.02431	286.749	284.508	287.013	2.52957	2.3724	5.18457	0.00434725
202229250146_R07C01	327770	non-DS	control	M	Hispanic	91	275	31	276.292	2947	n/a	n/a	0.0400341	0.122575	0.0109562	0.0372423	0.120843	0.678038	0	not high	2.69	-3.05027	4.92092	-4.74956	7.49401	2.58826	1.36566	-2.43724	4.77977	1.60204	-0.429212	-0.0373907	-0.0333506	-0.113921	-0.556725	0.0361801	-0.0263861	-0.120352	271.379	272.51	271.458	-7.48633	-3.97018	-5.45909	0.00222307
202229250158_R03C01	198037	DS	control	F	White	96	277	126	282.25	2948	No	0	0.038154	0.095255	0.0417893	0	0.141097	0.648393	0	not high	-15.3446	-1.72733	-13.075	-5.46402	-0.200174	-0.89171	-2.80151	8.21236	-3.33073	-2.35977	-0.0149624	0.335251	0.374679	0.246718	-0.230765	0.452178	0.294209	0.281475	275.918	274.62	284.944	2.36755	7.61998	6.20615	0.218929
202229250158_R04C01	198173	DS	control	F	Hispanic	96	258	78	261.25	3230	No	0	0.0630099	0.141024	0.032799	0.00542582	0.0807824	0.671284	0	not high	-19.4916	0.761325	-3.31519	1.50277	2.32423	-5.57872	9.51325	-1.3358	-2.57018	-2.50855	-0.227119	0.397115	0.184445	0.350887	-0.362356	0.560484	0.181527	0.439724	269.446	273.426	276.964	3.72045	14.6914	5.40466	0.225494
202229250159_R04C01	198250	DS	control	F	Other	97	251	41	252.708	1440	No	0	0.0614677	0.150267	0.0421483	0.0168209	0.0979222	0.620836	0	not high	-10.813	5.41198	-7.57077	10.7656	8.55758	16.9067	8.14004	-6.88938	6.1031	-5.18763	-0.413686	0.250909	0.00679404	0.221889	-0.549137	0.345458	0.00243737	0.245012	238.952	240.394	248.87	-23.8905	-15.2953	-20.0445	0.223405
202229250159_R07C01	946484	non-DS	control	F	Other	97	288	27	289.125	3620	n/a	n/a	4.33681e-19	0.153398	0.00621007	0.0672781	0.108545	0.656241	0	not high	6.13421	0.631466	-8.77612	2.23932	2.2831	-3.59781	1.85171	-2.89206	-2.86353	0.850555	-0.425526	0.12868	-0.0430612	0.0262964	-0.542862	0.228909	-0.0240787	0.0418559	284.039	282.539	280.772	-0.180243	0.403769	-1.05593	-0.000243422
202229250156_R08C01	198154	DS	control	M	Hispanic	95	258	46	259.917	2640	No	0	0.0852508	0.178878	0.0277693	0.00732999	0.0850652	0.60875	0	not high	-13.906	-1.95921	13.825	-5.68239	-9.33971	-4.03265	-1.57707	-5.22703	1.19589	-3.36479	-0.181135	0.211012	0.23182	0.16747	-0.350232	0.333277	0.194852	0.215688	275.764	271.541	283.163	10.0387	12.8066	11.604	0.228799
202229250158_R01C01	198461	DS	control	F	Hispanic	96	270	16	270.667	3873	No	0	0.0375281	0.068976	0.0255194	0.00466104	0.0632327	0.777219	0	not high	-14.0785	-8.69866	9.64584	-2.90052	8.05859	0.744813	-1.64073	-0.693056	-4.4742	2.53988	-0.355166	0.0856105	0.0465675	0.0204121	-0.476988	0.242091	0.058416	0.0989366	270.29	270.641	275.612	-0.377387	6.68607	-0.481197	0.224822
202229250164_R07C01	198505	DS	control	F	Hispanic	98	227	119	231.958	1787	n/a	n/a	0.115397	0.342319	0.0530807	0	0.0894849	0.396255	0	not high	-16.9651	25.6349	7.72046	-2.6639	-2.85201	4.91032	-4.25886	-4.36949	0.793706	6.70996	-0.418804	-0.20534	0.0233366	-0.192559	-0.551587	-0.153915	0.0186713	-0.205012	254.34	253.485	265.815	1.3819	8.23607	5.96763	0.22815
202229250159_R06C01	84236	non-DS	case	F	Other	97	272	27	273.125	2900	n/a	n/a	0.0027524	0.103837	0	0.00990325	0.0670967	0.813011	0	not high	0.607611	-9.56947	8.43158	17.8899	8.14401	2.78506	-11.3531	3.07577	-5.51748	4.13243	-0.500013	-0.257091	-0.100846	-0.327242	-0.60785	-0.208056	-0.0746598	-0.357058	276.049	273.499	277.001	-1.58156	-1.67546	1.21768	-0.00141895
202229250156_R03C01	655650	non-DS	control	F	White	95	275	24	276	3289	n/a	n/a	0.0250876	0.0949624	0	0.0261805	0.139209	0.705621	1.73472e-18	not high	4.33493	-6.58621	-10.4956	-2.345	4.13992	0.221982	-3.20891	2.24342	-2.56379	0.0471409	-0.437104	0.0139658	-0.0409382	-0.0619769	-0.558807	0.100825	-0.028205	-0.0550138	283.023	286.757	284.312	4.15681	10.2771	7.39523	0.00210788
202229250166_R07C01	198273	DS	case	F	Hispanic	99	216	25	217.042	2520	n/a	n/a	0.0390423	0.113551	0.00978123	0.0121013	0.0727889	0.737195	0	not high	-14.3605	-7.48124	7.20378	-1.07309	-5.25761	-1.89993	-1.50581	-6.16118	-0.607517	-2.25753	-0.371695	0.021034	0.0860177	0.0638654	-0.48782	0.159846	0.0958692	0.144225	258.689	254.498	264.981	10.2606	14.035	9.28969	0.22816
202229250166_R03C01	579880	non-DS	control	F	Hispanic	99	280	41	281.708	3550	n/a	n/a	0.0471776	0.253109	0.00983116	0.0549906	0.0797172	0.537573	0	not high	3.14801	8.10328	11.1294	-0.232367	2.91147	-2.20274	3.50641	-0.892573	-5.81895	2.54929	-0.417104	-0.0446574	-0.0268969	-0.1321	-0.540131	0.0550709	-0.014669	-0.114344	287.574	281.331	285.29	6.64872	2.67563	6.48402	-0.000272476
202229250166_R05C01	198102	DS	case	F	Hispanic	99	238	27	239.125	2622	n/a	n/a	0.0715901	0.15688	0.0144229	0.0119351	0.0445752	0.690064	0	not high	-17.8355	3.45053	3.50481	0.0785548	4.56245	4.28045	0.710322	-0.514735	-2.42583	4.44302	-0.327205	-0.0481898	0.107455	-0.0498462	-0.458447	0.104528	0.105358	0.0363876	265.626	252.793	270.737	8.13724	2.75856	6.734	0.225779
202229250158_R05C01	498213	non-DS	case	F	Hispanic	96	305	35	306.458	3595	n/a	n/a	0.0373746	0.246923	0.00739929	0.02874	0.0960652	0.564309	0	not high	1.38156	10.2109	0.640409	0.875401	5.12113	0.989133	-0.589892	2.42401	-0.432825	-4.03219	-0.411334	0.0492389	-0.046963	-0.0880633	-0.533699	0.141727	-0.0305224	-0.0865502	286.832	282.059	281.281	-4.38915	-7.47223	-6.97029	-0.00362123
202229250166_R02C01	198304	DS	control	F	Hispanic	99	271	27	272.125	2550	No	0	0.0300055	0.0792242	0.0250373	0.02597	0.0550729	0.754865	0.00572203	not high	-9.01336	-4.25503	2.24275	-3.93686	6.8757	-0.21098	2.4511	-2.05955	3.84884	-5.62596	-0.236003	0.170396	0.164208	0.102259	-0.381291	0.315053	0.1528	0.16843	263.594	255.531	271.286	-7.48482	-8.85891	-5.18439	0.222578
202229250167_R02C01	198455	DS	control	F	Hispanic	100	250	75	253.125	3336	yes	0.5242	0	0.15515	0.00629116	7.84725e-20	0.0225895	0.440304	0.305886	high	13.2558	-0.134289	-2.41751	1.34324	1.2015	-4.01643	3.67274	1.57607	-2.90064	-3.02002	0.797839	1.31767	1.21788	1.28781	0.418512	1.36035	0.969711	1.25892	248.378	238.478	247.876	-14.0524	-16.7765	-20.6606	0.223129
202229250158_R06C01	782727	non-DS	control	F	Hispanic	96	276	21	276.875	2890	n/a	n/a	0	0.149663	-4.54626e-20	0.0175156	0.0989939	0.705951	-3.6426e-20	not high	4.9346	-10.9162	-4.41528	-3.3124	-5.16196	-4.73319	8.55612	4.24758	-4.83073	2.27482	-0.190369	0.263974	0.204884	0.186269	-0.359126	0.363093	0.170688	0.205173	281.953	287.013	282.409	2.6755	10.0983	5.11427	-0.00454555
202229250156_R04C01	198301	DS	control	F	Hispanic	95	269	37	270.542	3243	No	0	0.042336	0.0943691	0.0405333	0.00384327	0.0761244	0.727013	0	not high	-17.6782	-8.80068	-2.30206	-6.12023	0.148202	1.09287	0.250227	2.71496	-0.943533	-6.06005	-0.142318	0.122169	0.259546	0.0572229	-0.324475	0.240358	0.211042	0.0975006	273.628	274.915	282.307	3.37291	11.3953	6.59147	0.222263
202229250156_R06C01	752628	non-DS	case	F	Hispanic	95	253	49	255.042	2693	n/a	n/a	0.0600944	0.189658	0.00800667	0.0654875	0.098901	0.58356	0	not high	2.00669	4.9587	13.2203	-1.42139	8.49006	-4.26203	0.732972	-3.58803	4.62809	-3.8652	-0.555571	-0.262601	-0.137527	-0.296322	-0.639775	-0.173698	-0.0903014	-0.279693	269.501	267.605	270.194	-0.30442	0.696385	1.58867	-0.00262066
202229250164_R01C01	198321	DS	case	F	White	98	n/a	n/a	n/a	n/a	n/a	n/a	0.0443757	0.0652028	0.0274673	0.00655279	0.0946654	0.674019	0.0800623	not high	-3.69023	1.00833	-7.77909	2.24537	5.42322	-0.248943	-2.92056	-0.415387	5.14014	-0.0339943	-0.327626	-0.178935	n/a	n/a	-0.464236	-0.102659	n/a	n/a	267.05	261.107	276.586	n/a	n/a	n/a	0.248186
202229250159_R02C01	797101	non-DS	case	F	Hispanic	97	283	59	285.458	3232	n/a	n/a	0.0119878	0.144425	0.0114668	0.0324212	0.0967394	0.68326	0.0187528	not high	5.53892	-8.39039	4.97212	0.427964	6.20328	0.936307	-4.08668	-6.66071	-0.821824	-4.86695	-0.565938	-0.218292	-0.179646	-0.313289	-0.665233	-0.170834	-0.143148	-0.349168	245.996	241.966	246.173	-36.164	-37.9943	-33.7666	-0.00207493
202229250158_R08C01	198419	DS	control	F	Hispanic	96	269	25	270.042	2898	No	0	0.0378131	0.0953082	0.0202512	0.0136629	0.0831108	0.645954	0.0896737	not high	0.808255	-2.33392	1.08828	-3.37082	0.440071	0.802113	-3.97957	0.568359	-2.08774	-4.59167	-0.299495	0.0396602	0.102891	-0.0242792	-0.44233	0.130974	0.0936371	-0.010694	270.996	277.745	277.24	0.741145	14.2251	1.52448	0.232242
202229250159_R05C01	845155	non-DS	case	F	Hispanic	97	261	59	263.458	3065	n/a	n/a	0.0332847	0.165693	-1.0842e-19	0.0471399	0.0498717	0.695458	0	not high	4.81595	2.25658	0.90991	-1.95141	5.73285	-0.757024	-2.32717	0.178244	1.38817	-4.44052	-0.426381	0.151783	-0.0171231	0.101106	-0.555177	0.223954	-0.0132826	0.0979425	275.646	272.146	277.692	2.54566	1.75683	6.06441	-0.00250995
202229250167_R01C01	198275	DS	case	M	White	100	258	89	261.708	2170	n/a	n/a	0.062001	0.101875	0.0302717	0	0.115891	0.666964	0	not high	-19.9222	-0.0707817	-10.6366	-2.6631	8.97893	-1.18045	-0.0838133	2.62309	-2.28988	3.37946	-0.262387	0.0806295	0.148698	0.0334781	-0.406249	0.25894	0.137222	0.13709	269.38	256.933	274.853	3.65472	-1.80216	3.29398	0.220636
202229250159_R01C01	198330	DS	control	M	Other	97	276	28	277.167	4100	No	0	0.019701	0.0586023	0.0244619	0.00475613	0.0881634	0.776567	0	not high	-10.3627	-9.91843	-11.0125	-1.82974	-3.40149	-2.41111	4.55106	3.33768	-5.84555	-1.47065	-0.127701	0.493422	0.267247	0.415129	-0.321636	0.597203	0.207915	0.43859	274.93	277.041	279.583	1.79175	10.4756	1.22369	0.228336
202229250167_R08C01	436962	non-DS	case	M	Hispanic	100	272	36	273.5	3820	n/a	n/a	0.0395319	0.240725	0	0.034511	0.03687	0.646493	0	not high	3.65848	1.7617	17.4635	-4.21614	-1.69489	0.461328	-4.82098	-6.27813	0.567385	-4.25853	-0.421881	0.061964	-0.0231053	-0.00894225	-0.562075	0.0899144	-0.0292226	-0.0599788	279.162	280.156	275.217	1.53217	4.9808	-0.565841	-0.00235463
202229250158_R02C01	352628	non-DS	control	M	Other	96	276	25	277.042	3160	n/a	n/a	0.0383945	0.133874	0.00044987	0.0132909	0.0988675	0.698047	0	not high	5.89784	-7.5839	7.15228	16.3145	-3.17589	1.1563	-5.44233	4.18731	-4.8119	-2.96282	-0.401645	0.337137	-0.00656687	0.259096	-0.541822	0.401917	-0.0121577	0.2436	283.363	274.107	273.577	4.08516	-2.80775	-3.71738	-0.00418754
202229250159_R08C01	759695	non-DS	control	M	Hispanic	97	272	30	273.25	3402	n/a	n/a	0.0479336	0.178939	0	0.0108522	0.0734551	0.667742	0	not high	6.28068	-2.60954	4.98648	-4.68259	-9.52615	0.0263859	1.65572	0.280049	-2.54258	-1.28832	-0.375995	0.351062	0.0230412	0.280659	-0.514348	0.455787	0.0187298	0.306488	285.461	289.445	287.087	7.83093	14.2706	11.3041	-0.0016773
202229250167_R07C01	515018	non-DS	case	M	White	100	n/a	38	n/a	3175	n/a	n/a	0.0405688	0.18133	0	0.00816718	0.0503963	0.703752	0.00203565	not high	3.68217	6.45797	-5.47537	-0.214267	2.00204	0.451806	-3.54893	5.1354	-4.01331	0.770281	-0.399931	0.215992	n/a	n/a	-0.536617	0.32796	n/a	n/a	288.003	287.726	283.823	n/a	n/a	n/a	-0.000896845
202229250158_R07C01	169151	non-DS	case	M	Hispanic	96	285	28	286.167	3330	n/a	n/a	0.0377483	0.120557	-2.17653e-20	0.0340068	0.102027	0.690265	0	not high	9.09143	-4.87326	-1.11772	-6.3155	-1.16489	1.62751	-4.39869	-0.134123	-2.53083	-4.03891	-0.410252	-0.0573434	-0.0246992	-0.153767	-0.542374	0.0232621	-0.0209265	-0.156756	281.816	277.87	280.127	-1.1682	-2.96	-0.568153	-0.00125996
202229250156_R01C01	198289	DS	case	M	Hispanic	95	245	99	249.125	3436	n/a	n/a	0.0740361	0.157867	0.0317075	0	0.185779	0.535945	0	not high	-15.712	5.5607	3.61059	-5.51244	0.668015	4.96399	-0.136576	2.55914	-4.27872	1.15422	-0.186396	0.147974	0.237825	0.126172	-0.359859	0.286604	0.194942	0.19468	264.589	261.941	274.655	4.21741	8.86192	8.00729	0.229457
202229250167_R05C01	151685	non-DS	control	M	Hispanic	100	269	46	270.917	2920	n/a	n/a	0.00723831	0.164656	0	0.0341752	0.0857181	0.698038	0	not high	3.74279	-2.80304	3.23008	-2.26496	3.28751	0.765939	-2.23714	-3.28312	-5.09477	-1.43839	-0.431185	0.0149975	-0.0297126	-0.0507045	-0.553251	0.11538	-0.0180717	-0.0283695	274.116	270.795	270.143	-2.2783	-3.075	-4.50656	-0.00320007
202229250166_R01C01	796358	non-DS	control	M	Hispanic	99	298	18	298.75	2930	n/a	n/a	0.00699908	0.151274	0	0.045403	0.101327	0.602265	0.0833431	not high	8.72342	-3.01914	4.69652	-0.800068	-0.324686	-2.39769	0.944188	-0.0279675	-4.04876	-3.90047	-0.348831	0.0343025	0.0235868	-0.087471	-0.489233	0.136676	0.0208843	-0.0732685	279.122	277.765	280.406	-9.21596	-8.72083	-5.20053	0.00223973
202229250167_R06C01	198336	DS	control	M	White	100	276	23	276.958	3203	No	0	0.0575027	0.0691271	0.0103303	0	0.0640009	0.775372	0	not high	-5.89674	-2.12899	-7.86477	1.93778	-3.88498	0.458989	0.915505	-1.47009	-5.21677	1.23786	-0.183056	0.500352	0.212109	0.422479	-0.353016	0.599863	0.176723	0.441745	277.444	266.765	282.698	4.30608	0.199784	4.33799	0.227147
202229250156_R02C01	198417	DS	control	M	Hispanic	95	259	35	260.458	1970	No	0	0.0470208	0.118669	0.018729	0.02466	0.0638724	0.585436	0.12293	not high	-1.94612	0.206658	9.44746	2.03419	-4.99028	-3.44825	3.08504	-5.6069	1.57777	-1.95399	-0.280632	0.200303	0.131757	0.155669	-0.422307	0.321727	0.122289	0.20285	266.983	259.841	271.24	0.846172	0.671373	-0.696992	0.227124
202229250156_R05C01	198213	DS	case	M	White	95	267	26	268.083	2778	n/a	n/a	0.0597657	0.106894	0.0218278	0.0136552	0.0529773	0.70594	0.0145653	not high	-8.27519	-0.251841	-9.94781	-1.32453	2.44271	4.45314	-2.02999	2.78855	-2.19407	-4.89214	-0.101964	0.187905	0.302466	0.127911	-0.285609	0.342798	0.252121	0.205787	275.909	275.129	283.515	6.47748	12.4791	8.55589	0.219857
202229250159_R03C01	376453	non-DS	control	M	Hispanic	97	270	25	271.042	4715	n/a	n/a	0.0305105	0.129379	0	0.0704615	0.0813248	0.677743	0	not high	8.73797	-2.4244	0.813969	0.0716706	5.73746	0.614217	-4.91949	-2.92442	-3.38558	-3.46231	-0.434059	-0.066062	-0.032717	-0.132016	-0.560808	-0.000525665	-0.0257419	-0.144572	279.015	273.564	274.032	2.20884	-0.741115	-0.996075	-0.000867241
202229250167_R04C01	198065	DS	case	M	Hispanic	100	263	37	264.542	3065	n/a	n/a	0.0580114	0.0227906	0.0146935	0.0159322	0.0467583	0.831652	0	not high	-16.0404	-10.6834	0.924452	-3.6733	5.65982	4.45875	-2.28737	-5.10338	-2.90043	2.32951	-0.326015	0.122095	0.0821119	0.0692354	-0.459052	0.263024	0.0818672	0.134436	268.412	269.179	275.517	0.627572	8.26927	2.06881	0.224308
202229250166_R04C01	45120	non-DS	case	M	Hispanic	99	261	26	262.083	3260	n/a	n/a	0.0124535	0.163231	0.0124865	0.0441509	0.0723935	0.677496	0	not high	7.39202	-3.44267	5.48563	7.73107	-0.997695	0.20747	-2.20794	0.224693	-3.58743	-3.48637	-0.425859	0.0729465	-0.0151658	0.0250396	-0.549924	0.145353	-0.00679176	0.0226116	269.947	262.853	265.229	-3.15278	-7.53616	-6.39827	0.000413218
202229250166_R08C01	198285	DS	control	M	Hispanic	99	261	32	262.333	3105	No	0	0.0765193	0.124262	0.0100017	0.00343828	0.0275576	0.658165	0.087161	not high	-5.21323	8.22982	4.36204	-0.169542	-5.06564	-1.09208	-0.513658	-3.94772	2.61431	0.731636	-0.355897	0.13687	0.0545357	0.0884592	-0.497676	0.204714	0.0452313	0.0813775	270.843	257.503	274.108	3.88272	-2.53671	1.41526	0.236953
202229250164_R05C01	738865	non-DS	control	M	White	98	284	29	285.208	3950	n/a	n/a	0.0626849	0.231643	0.0188195	0.0382644	0.069237	0.539979	0.0227927	not high	6.05028	11.3865	-4.62411	-1.04941	-4.47201	1.15938	-4.43556	-0.278796	-1.31132	0.387886	-0.409317	0.0500178	-0.0227639	-0.0444754	-0.544769	0.149012	-0.0224584	-0.028727	283.853	279.607	281.106	1.28097	-0.788008	0.78922	0.00233724
202229250167_R03C01	198004	DS	case	M	White	100	264	33	265.375	3289	n/a	n/a	0.0309379	0.0675056	0.011903	0.000106548	0.042757	0.811719	0.00284948	not high	-9.62316	-2.31192	-12.3717	-4.88989	-3.01822	6.11593	-4.47999	1.19108	-4.823	3.81677	-0.0457696	0.369022	0.361488	0.314484	-0.257182	0.461769	0.282987	0.331199	271.842	267.502	278.553	3.64619	6.15744	4.72706	0.22962
202229250164_R02C01	198044	DS	control	M	Other	98	283	105	287.375	3300	No	0	0.0289281	0.0301527	0.0212232	0.0135447	0.0833609	0.830384	6.93889e-18	not high	-16.7344	-14.1744	4.54337	17.9955	-6.0547	-0.0292078	-6.82813	2.13146	-0.0871349	-2.3879	-0.347449	-0.0365084	0.0368426	-0.135366	-0.487441	0.0412898	0.0329188	-0.141602	276.78	263.181	280.63	0.758797	-6.42919	-0.374617	0.22964
202229250164_R03C01	624141	non-DS	control	M	Hispanic	98	285	21	285.875	3144	n/a	n/a	0.0271664	0.110042	0	0.0184981	0.101682	0.733351	0.00221457	not high	8.93569	-5.97421	5.20854	-7.34227	-1.43704	-1.21962	-1.67565	1.01489	0.679744	-3.20236	-0.465708	-0.226409	-0.0798509	-0.322246	-0.581687	-0.173179	-0.0599773	-0.352503	287.615	280.188	287.165	4.63123	-0.642465	6.4707	0.0035253
202229250164_R04C01	198298	DS	control	M	Hispanic	98	257	25	258.042	3062	n/a	n/a	0.0536004	0.156869	0.024968	0.0140761	0.12205	0.614004	0	not high	-10.2497	0.077553	3.36907	-5.41883	-5.92507	2.37775	-4.29357	-2.35114	-0.25594	-3.93048	-0.233415	0.337925	0.181498	0.29816	-0.401541	0.417601	0.145231	0.304471	261.361	264.325	268.656	-3.95245	6.0253	-2.52556	0.232276
202229250156_R07C01	637435	non-DS	control	M	White	95	n/a	27	n/a	4331	n/a	n/a	0.00978536	0.152971	0	0.0215677	0.0714732	0.640832	0.0848835	not high	11.3157	1.54539	-9.77261	-5.14297	0.351425	3.53297	-0.61735	4.84212	-3.35548	-3.58851	-0.310973	0.481476	n/a	n/a	-0.473452	0.519237	n/a	n/a	292.393	286.661	287.495	n/a	n/a	n/a	0.00179311
202229250164_R06C01	201453	non-DS	case	M	White	98	279	23	279.958	3742	n/a	n/a	0.00793377	0.145483	-8.22581e-21	0.0217433	0.0864293	0.744	0	not high	4.75156	-0.020989	-6.56986	6.31296	-1.6594	-0.822152	2.28867	-3.57635	-0.665173	1.3654	-0.509113	0.0959223	-0.11708	0.0120054	-0.625	0.120476	-0.097962	-0.0447768	281.247	282.685	281.781	0.733651	4.46546	3.35351	0.00178693
202229250192_R05C01	198189	DS	case	n/a	White	104	n/a	n/a	n/a	n/a	n/a	n/a	0.104887	0.220902	0.0959928	0.0584288	0.103237	0.391325	0	not high	n/a	n/a	n/a	n/a	n/a	n/a	n/a	n/a	n/a	n/a	-0.204251	0.258591	n/a	n/a	-0.399025	0.298681	n/a	n/a	272.071	256.302	273.665	n/a	n/a	n/a	0.219487
202229250172_R01C01	198146	DS	control	F	White	102	n/a	134	n/a	2975	No	0	0.127604	0.232837	0.0580415	0	0.10187	0.457934	0	not high	-17.8101	20.2399	-1.60572	1.56396	5.91094	-2.73701	-4.39166	4.87338	-0.612985	-5.23341	-0.259501	0.106251	n/a	n/a	-0.430376	0.175171	n/a	n/a	272.306	266.072	279.144	n/a	n/a	n/a	0.215331
202229250192_R08C01	131066	non-DS	control	F	Hispanic	104	264	17	264.708	3545	n/a	n/a	0.0326752	0.173539	0	1.83264e-19	0.0706155	0.722982	0	not high	0.303166	-4.45237	12.4718	-4.52677	4.41634	0.764334	-1.34214	-0.509375	-1.1083	-0.0638112	-0.389918	-0.0234684	0.018035	-0.0766634	-0.527582	0.0705488	0.0131871	-0.0584355	289.019	285.65	289.564	14.6838	13.9557	16.8036	0.00288446
202229250173_R01C01	198367	DS	case	M	White	103	261	53	263.208	2863	n/a	n/a	0.0255324	0.0667477	0.0256043	0.0322692	0.0448537	0.678184	0.0977511	not high	-0.521499	-3.01953	-10.9794	3.18894	4.95267	-1.48246	2.83291	-0.783236	-0.12579	-2.52036	-0.225185	0.149177	0.184334	0.0990037	-0.380983	0.302785	0.161137	0.177368	269.504	259.705	274.788	2.5436	-0.33488	2.09568	0.224988
202229250193_R02C01	198399	DS	control	F	Other	105	245	142	250.917	1950	No	0	0.132779	0.16953	0.0527145	0.0513313	0.0795969	0.512689	6.93889e-18	not high	-17.9834	9.57532	8.67124	20.7059	-5.43437	-4.57351	-1.45103	0.0743573	0.51675	-0.0443003	-0.426368	-0.203465	-0.00401747	-0.228876	-0.556944	-0.140424	-0.00375612	-0.236608	258.611	237.831	261.489	-1.75981	-15.2487	-5.15825	0.219939
202229250172_R08C01	198089	DS	control	F	Hispanic	102	268	85	271.542	n/a	yes	0.0186	0.087703	0.124529	0.0380586	0	0.123226	0.606829	0	not high	-16.6658	-2.48688	7.85247	-6.909	-5.15442	3.13744	-4.17665	2.98077	3.20082	5.05457	-0.0723665	0.165644	0.328454	0.0986825	-0.270641	0.283795	0.263975	0.138559	274.197	269.71	286.237	4.35334	6.62472	10.8994	0.228352
202229250192_R07C01	551577	non-DS	control	F	White	104	270	22	270.917	3572	n/a	n/a	-5.2031e-19	0.164655	0	0.0410619	0.075265	0.703739	0	not high	6.90644	-4.46406	-9.99788	-3.32462	-0.476324	1.84795	-5.68839	0.70932	-1.74748	-1.23456	-0.368348	0.12144	0.0331241	0.0557378	-0.511151	0.173742	0.024028	0.0299927	275.751	267.906	276.214	-1.05564	-6.39888	1.18685	0.00383784
202229250192_R02C01	53592	non-DS	case	F	Other	104	268	26	269.083	3176	n/a	n/a	0.0198786	0.212087	0	0.0449664	0.0986652	0.619197	0	not high	-1.34428	1.31384	12.3282	20.892	2.37003	-6.9035	3.33045	5.64992	3.11667	-2.33335	-0.477673	-0.0621245	-0.0742869	-0.124133	-0.591558	0.019433	-0.0547285	-0.119956	282.827	269.288	278.308	6.84412	-4.14694	4.03571	0.00703613
202229250193_R06C01	198200	DS	control	F	White	105	276	136	281.667	2552	No	0	0.126971	0.227543	0.0356057	0.0177495	0.108788	0.4641	-6.93889e-18	not high	-15.7455	14.9865	-5.38963	-1.53231	1.66945	-0.52897	-3.10118	7.38508	0.303783	-0.652426	-0.107088	0.396405	0.283163	0.309047	-0.310891	0.516312	0.214608	0.346996	280.589	285.94	285.873	7.45052	19.3746	7.51326	0.219927
202229250168_R04C01	198361	DS	control	F	Hispanic	101	264	25	265.042	3033	n/a	n/a	0.0334488	0.176535	0.0269327	0	0.0465591	0.462734	0.230933	high	-6.79078	3.83295	14.6728	-2.5628	0.267345	-3.67647	0.47789	0.44597	-3.08081	0.755556	0.00563963	0.733651	0.413245	0.679785	-0.186997	0.980568	0.353472	0.850791	262.395	262.509	269.071	-5.80151	1.16377	-4.75532	0.234641
202229250193_R08C01	35996	non-DS	control	F	White	105	293	24	294	2715	n/a	n/a	0.0353967	0.18504	0.0118062	0.0438388	0.0691403	0.658435	0	not high	6.19707	0.118623	-3.39889	1.49931	2.28616	0.410817	-4.5559	0.823471	4.10889	0.223871	-0.490464	-0.157497	-0.113088	-0.269701	-0.606646	-0.109883	-0.0922519	-0.308531	265.754	268.125	264.957	-20.5245	-16.1854	-18.7605	0.00568345
202229250168_R02C01	584822	non-DS	control	F	White	101	280	47	281.958	3435	n/a	n/a	0.0235738	0.22083	0.00855453	0.0553627	0.109698	0.579885	0	not high	6.14155	2.19671	-0.0646495	10.2362	1.95295	-4.08665	2.38098	0.154117	2.49575	0.177803	-0.521431	-0.188791	-0.131485	-0.276737	-0.628586	-0.12108	-0.103349	-0.29109	278.452	272.188	276.518	-2.47309	-6.46654	-2.28802	-0.00131356
202229250173_R03C01	253402	non-DS	case	F	White	103	279	20	279.833	2800	n/a	n/a	0	0.0966709	0.00870232	0.0320766	0.0426733	0.810979	1.73472e-18	not high	3.36587	-4.69163	-9.48982	2.44005	8.93442	-3.30381	-3.98954	-2.35039	-1.88748	0.121873	-0.497495	-0.128963	-0.105331	-0.212628	-0.598934	-0.0400475	-0.0717842	-0.205003	271.148	271.017	271.314	-9.3653	-7.20336	-7.11407	0.00222314
202229250193_R07C01	198150	DS	control	F	Hispanic	105	268	130	273.417	3515	No	0	0.117545	0.225817	0.029433	0.00616724	0.153922	0.458775	0	not high	-19.8974	12.3575	6.35916	-2.73599	2.77265	1.5124	1.56731	2.45303	-0.740453	3.08748	-0.212169	0.222444	0.186694	0.151706	-0.389103	0.32832	0.143825	0.178625	274.972	265.744	280.336	5.12869	2.65897	4.99842	0.224927
202229250172_R03C01	697564	non-DS	case	F	White	102	276	27	277.125	2915	n/a	n/a	0.0171745	0.101043	-1.06115e-20	0.00757706	0.074519	0.768431	-8.67362e-19	not high	2.19706	-6.75675	-13.9377	-2.73837	1.72231	-6.43411	6.01248	6.94045	-2.57021	0.625213	-0.268233	0.0973654	0.126758	0.0191564	-0.419876	0.221365	0.109713	0.0628501	278.776	283.271	276.718	-0.501163	6.35588	-0.576589	9.69247e-05
202229250173_R05C01	198256	DS	case	M	White	103	271	71	273.958	2296	n/a	n/a	0.0503694	0.177079	0.0582973	0.0281238	0.143082	0.527444	0	not high	-7.76617	3.74517	-9.56579	-1.39255	-2.57799	-3.42854	1.26228	-5.45289	0.195771	1.08674	-0.0569722	0.23404	0.341325	0.16221	-0.268609	0.350421	0.263832	0.199437	259.038	250.51	266.803	-12.0412	-13.8806	-9.66785	0.21295
202229250192_R03C01	552570	non-DS	control	F	Hispanic	104	271	17	271.708	2960	n/a	n/a	0	0.111872	0.00855919	0.0362903	0.048924	0.790796	0	not high	3.80308	-6.70179	2.41906	0.286996	11.2185	1.58409	-0.73894	-3.28326	-0.160586	1.07025	-0.523772	-0.132102	-0.123126	-0.199399	-0.631262	-0.0797091	-0.096796	-0.225341	274.293	268.743	270.984	-2.9251	-5.99649	-4.42114	0.00440338
202229250197_R07C01	543106	non-DS	control	F	Hispanic	106	250	46	251.917	1570	n/a	n/a	0.0421035	0.235317	0	0.0327304	0.142549	0.472469	0.0767714	not high	10.1553	7.63161	10.5093	-1.15281	1.18982	2.59452	-3.80502	-0.938976	2.95283	2.10278	-0.479481	-0.114853	-0.0581747	-0.142279	-0.608026	-0.0622182	-0.0557392	-0.160781	266.286	250.797	264.209	-2.28429	-14.8067	-3.26257	0.000970208
202229250168_R06C01	313802	non-DS	control	F	Hispanic	101	n/a	25	n/a	2608	n/a	n/a	0.0656395	0.117036	0.00397432	0.0686	0.0714057	0.673445	0.00793718	not high	4.50056	-0.0526397	-0.588713	-2.64549	5.83425	-2.51213	1.98533	0.164201	2.36712	1.62495	-0.436526	0.141043	n/a	n/a	-0.560067	0.240363	n/a	n/a	282.329	281.897	283.378	n/a	n/a	n/a	-0.00140919
202229250197_R06C01	953863	non-DS	control	F	Hispanic	106	n/a	24	n/a	5046	n/a	n/a	0.0236357	0.240618	0	0.0540302	0.0946574	0.555447	0.0386317	not high	6.83467	8.4008	-0.923202	4.5787	6.07077	5.44901	-1.82117	-3.26071	3.919	0.0132569	-0.451609	-0.0712713	n/a	n/a	-0.582328	-0.0278161	n/a	n/a	266.902	260.394	265.381	n/a	n/a	n/a	-0.000275658
202229250168_R08C01	484335	non-DS	case	F	White	101	283	24	284	3027	n/a	n/a	0.0155937	0.170886	0.00179234	0.0394405	0.0750254	0.698041	0	not high	3.78458	0.222241	-6.75571	3.93866	-2.94897	-5.60361	0.388328	-2.77252	0.361136	4.62479	-0.470236	0.0475594	-0.0824214	-0.0444996	-0.586609	0.118898	-0.0632107	-0.0559674	275.688	275.571	275.914	-6.47282	-4.38944	-4.02529	0.0062144
202229250168_R01C01	815224	non-DS	control	M	White	101	295	21	295.875	3807	n/a	n/a	0.0733694	0.126185	0	0.0633503	0.0649909	0.652284	0	not high	5.95007	3.76318	-5.74028	-0.947548	1.73316	2.42984	-4.13059	1.53234	-1.05452	-4.37792	-0.393054	0.0966254	-0.0176355	-0.0193562	-0.527419	0.203034	-0.0147128	-7.23963e-05	285.977	278.644	284.808	-1.12583	-6.53615	0.334748	0.00217877
202229250192_R01C01	592832	non-DS	control	M	Hispanic	104	278	22	278.917	3160	n/a	n/a	0.021792	0.12622	0	0.0469986	0.0764987	0.721982	0	not high	-0.875892	-6.60165	13.8682	2.14634	2.65519	-9.94926	7.22107	-2.5714	-2.57567	-2.75265	-0.392663	-0.0747111	0.000458006	-0.15653	-0.511444	0.0358413	0.0165311	-0.126934	279.002	279.851	274.808	-1.09944	2.06632	-3.24202	0.00640435
202229250168_R05C01	415383	non-DS	case	M	Hispanic	101	268	27	269.125	3760	n/a	n/a	0.0425722	0.150363	0	0.0640688	0.0321867	0.693384	0	not high	10.228	-7.04788	-1.42633	-3.45997	-7.20485	1.56347	3.79872	-4.98544	0.0457019	-0.0386575	-0.275578	-0.100409	0.127765	-0.162501	-0.433763	0.00515234	0.103029	-0.134336	275.738	272.466	271.936	-0.244768	-0.969026	-2.33586	-0.00432845
202229250193_R01C01	591069	non-DS	control	M	Hispanic	105	277	32	278.333	3442	n/a	n/a	0.0273035	0.179987	0.00863407	0.0338796	0.0748393	0.653899	3.46945e-18	not high	3.06977	0.289766	5.12761	-3.33743	1.9339	4.38995	-1.8755	-2.15665	-0.62163	2.03338	-0.457787	0.0743502	-0.0640567	-0.00629307	-0.58358	0.159157	-0.0550797	-0.00223087	274.797	276.952	272.788	-4.89242	-0.397386	-4.88444	0.00161015
202229250192_R04C01	198130	DS	control	M	Hispanic	104	257	50	259.083	2887	yes	0.0122	0.0758093	0.108519	0.0233943	0	0.115329	0.655749	0	not high	-12.1991	-4.06463	-3.22165	-2.11257	-0.407439	1.17799	-3.62493	-0.628825	1.28841	-2.72393	-0.194602	0.181584	0.219223	0.139721	-0.356381	0.338192	0.189453	0.222586	266.291	260.707	275.84	0.977296	2.40696	4.65889	0.22904
202229250192_R06C01	202562	non-DS	control	M	Hispanic	104	279	32	280.333	3250	n/a	n/a	0.0362633	0.138688	0.0017682	0.0255471	0.0977938	0.700867	-1.73472e-18	not high	3.67971	-6.85118	11.8936	-4.641	1.57649	4.25145	-0.226173	-3.37706	-4.73348	7.25142	-0.507955	0.0115685	-0.116313	-0.0731038	-0.611435	0.12439	-0.084735	-0.0417544	279.82	279.194	276.933	-0.692834	0.973742	-1.49537	0.00466832
202229250168_R03C01	198231	DS	case	M	Hispanic	101	260	35	261.458	2585	n/a	n/a	0.103917	0.169451	0.0190831	0	0.0678055	0.616021	0	not high	-17.4394	0.649495	8.36618	-1.33572	-6.45061	-0.743487	-0.93723	-2.12134	-2.62938	3.26063	-0.355818	0.291483	0.0555279	0.244835	-0.495308	0.417027	0.0483876	0.295772	264.688	254.395	271.268	-1.86111	-5.20993	-1.04677	0.230595
202229250168_R07C01	193618	non-DS	control	M	Hispanic	101	260	115	264.792	3402	n/a	n/a	0.0713658	0.201246	0.00990261	0.0591312	0.143763	0.51131	0	not high	7.51918	6.2706	5.29281	-0.887318	-4.57792	2.53563	-6.18593	-4.05583	2.01052	-1.91656	-0.503609	0.00193922	-0.0957426	-0.0514238	-0.621049	0.0358053	-0.0803554	-0.0933772	267.034	255.592	264.131	-5.6544	-14.3621	-7.11856	-0.00223328
202229250172_R02C01	836054	non-DS	control	M	Hispanic	102	287	19	287.792	3544	n/a	n/a	0.0793893	0.167931	0	0.0496945	0.103652	0.582486	0	not high	4.71502	-1.20867	8.95521	-3.36614	1.79891	9.00135	1.03608	0.333377	-7.7063	5.50766	-0.401505	0.0389642	-0.0176479	-0.0607332	-0.533234	0.093996	-0.0132498	-0.0898865	288.224	284.92	284.515	4.41615	3.21943	3.0645	-0.00256381
202229250197_R08C01	520020	non-DS	control	M	Hispanic	106	275	23	275.958	3545	n/a	n/a	0.0420175	0.0963175	-4.29374e-19	0	0.0770737	0.765124	0.0267959	not high	13.6571	-8.70639	-0.29886	-5.80616	-7.63962	-0.932771	0.932717	-4.59704	2.8697	3.39151	-0.45306	0.0715651	-0.0568504	-0.00429364	-0.582589	0.112772	-0.0519494	-0.0429674	294.583	295.901	288.6	15.7169	19.4215	11.6834	-0.00600054
202229250172_R07C01	983874	non-DS	control	M	Hispanic	102	279	31	280.292	3550	n/a	n/a	0.0252978	0.0919138	-8.82603e-19	0.018557	0.117528	0.733907	0	not high	0.329838	-11.6413	6.34814	-7.51455	2.72077	4.8282	0.815405	0.770319	-6.54642	5.22013	-0.361916	0.19736	0.0297694	0.112772	-0.51072	0.247208	0.0160173	0.0811623	283.184	291.188	281.499	2.6709	12.9682	3.07151	-0.00146494
202229250173_R02C01	198368	DS	control	M	Other	103	276	89	279.708	3300	No	0	0.0758311	0.0699923	0.041876	0.00379126	0.10393	0.69594	0	not high	-20.3168	-5.93432	4.14217	7.25311	-0.640763	-2.87009	2.33029	4.20878	0.218199	-4.97281	-0.195448	0.0878116	0.196847	0.00439833	-0.355117	0.214019	0.172146	0.0493608	285.069	280.372	286.715	11.9311	13.8062	8.35531	0.226057
202229250172_R06C01	206775	non-DS	control	M	Hispanic	102	286	19	286.792	4130	n/a	n/a	0.0567507	0.188037	3.46945e-18	0.0191023	0.0673489	0.650007	0	not high	3.66261	-0.570365	8.42374	-6.09604	0.569251	3.14906	0.517581	0.905201	-3.70231	0.609813	-0.44205	0.159134	-0.0571496	0.0614512	-0.567903	0.256922	-0.0470179	0.0754181	286.03	289.701	282.422	2.63443	8.4357	1.34963	-0.00124029
202229250172_R04C01	198440	DS	case	M	Hispanic	102	263	33	264.375	4325	n/a	n/a	0.072242	0.0396171	0.010487	2.1684e-19	0.0336908	0.818531	0	not high	-18.3951	-11.5946	0.565691	-5.97597	1.25512	5.40221	-1.76621	1.79149	-3.92127	1.45347	-0.05282	0.0981872	0.355481	0.0456636	-0.266121	0.155569	0.274948	0.027377	275.894	269.495	279.161	8.10964	8.58532	5.71273	0.22711
202229250197_R03C01	615363	non-DS	case	M	Other	106	279	24	280	3295	n/a	n/a	0.03549	0.13917	0	0.0400659	0.0414915	0.737235	0	not high	6.31816	-8.46112	5.09008	9.22645	0.623388	6.34118	-9.07106	4.87215	-1.95895	2.42711	-0.491083	0.0920675	-0.0990926	0.00806671	-0.611081	0.140204	-0.0840814	-0.0251481	277.037	267.168	272.412	-3.47569	-11.0522	-6.01574	0.00132732
202229250197_R01C01	198165	DS	case	M	Hispanic	106	275	14	275.583	3056	n/a	n/a	0.0295147	0.0853839	0	0.00409026	0.0274324	0.671734	0.171531	not high	8.10888	3.3258	5.46504	-2.00366	8.4026	0.856751	-4.39993	2.88918	-3.57568	4.17714	-0.355263	0.00785066	0.0413378	-0.0672526	-0.489421	0.130008	0.0415555	-0.0248401	276.078	271.514	282.921	3.35139	5.38335	4.93906	0.234188
202229250193_R03C01	879537	non-DS	control	M	Hispanic	105	264	22	264.917	3235	n/a	n/a	0.0255674	0.103851	0	0.0113075	0.0830332	0.763529	0	not high	2.5892	-18.0276	5.66625	-4.12164	-6.55742	-4.38819	4.55059	1.69944	2.22625	-3.27869	-0.405528	0.41324	0.00220793	0.359625	-0.537041	0.548783	0.00354066	0.419303	287.104	286.187	282.994	12.7684	14.4927	10.2331	0.00507802
202229250173_R08C01	515064	non-DS	case	M	Hispanic	103	247	69	249.875	2353	n/a	n/a	0.0288055	0.39939	-8.78201e-23	0.0197231	0.0635361	0.476216	6.77626e-21	not high	8.17076	17.8978	2.5034	-0.187668	-5.68107	0.147649	-3.26722	-4.51783	-0.89709	3.98086	-0.430145	0.0440725	-0.00670716	0.0207598	-0.573935	0.0876884	-0.0198091	-0.00601849	249.246	240.627	245.805	-18.0885	-23.6721	-20.5326	-0.00997871
202229250197_R02C01	600694	non-DS	control	M	Hispanic	106	276	21	276.875	2980	n/a	n/a	0.0315842	0.197064	0.0106692	0.0430647	0.0611133	0.646698	1.73472e-18	not high	5.60147	2.69238	6.76327	-0.626965	-5.08049	-3.73958	6.70723	-3.40943	-3.28963	-0.201257	-0.359778	0.0850308	0.0354745	0.00732545	-0.508642	0.123487	0.0211716	-0.034433	281.018	279.605	276.743	1.74062	2.6899	-0.551941	0.000249526
202229250193_R05C01	679689	non-DS	control	M	Hispanic	105	287	43	288.792	3465	n/a	n/a	0.0313333	0.256467	-8.22791e-21	0.0166659	0.0736191	0.610191	0	not high	1.84004	5.89792	8.41181	-3.73582	-4.05947	2.97993	-1.10641	3.40187	-1.39938	1.70205	-0.302082	0.294976	0.0807309	0.193264	-0.460917	0.381027	0.058167	0.194766	286.314	281.155	286.124	2.50666	-0.545244	4.67316	-0.00083124
202229250173_R06C01	681799	non-DS	case	M	Hispanic	103	270	60	272.5	3033	n/a	n/a	0.0167256	0.277927	0.00752254	0.0197678	0.121282	0.541751	8.67362e-19	not high	6.73283	8.72982	4.81815	-1.8582	-2.71399	-2.02966	-0.106504	-2.28006	-0.886209	2.20478	-0.308797	0.170316	0.0910223	0.101425	-0.469412	0.24623	0.0643412	0.0987146	281.558	265.435	278.372	4.75127	-8.86923	3.34392	-0.0001602
202229250173_R04C01	443421	non-DS	control	M	White	103	255	33	256.375	3395	n/a	n/a	0.0292517	0.188039	0	0.086018	0.0753399	0.610438	0	not high	7.1765	4.70533	-7.93894	2.5881	1.89937	1.67059	-7.76314	-6.50329	-3.03216	-1.90143	-0.391878	0.0289946	0.0247749	-0.0074126	-0.528445	0.08498	0.0198275	-0.0241856	265.928	261.326	265.593	-4.70115	-6.45287	-3.76767	-0.00433045
202229250193_R04C01	521564	non-DS	control	M	Hispanic	105	288	21	288.875	3998	n/a	n/a	0.0147172	0.0819534	0	0.0160988	0.100197	0.772509	0	not high	4.17787	-8.79212	-8.84494	-4.03138	4.68143	0.509382	1.4302	3.81471	4.4966	-2.98899	-0.196473	0.262411	0.186253	0.160531	-0.378781	0.340479	0.140228	0.15402	286.466	291.842	284.643	2.24667	9.70667	2.81439	0.00342769
202229250172_R05C01	676359	non-DS	case	M	Hispanic	102	307	24	308	3459	n/a	n/a	0.0496326	0.175479	0.000865447	0.0766401	0.0590169	0.62448	0	not high	9.11999	4.68781	-3.89099	-3.31373	-1.20519	4.20796	-3.23011	-2.33646	-1.97592	-2.57272	-0.358385	0.122514	0.00437628	-0.0178941	-0.49008	0.230457	0.0117085	-0.00148644	284.995	279.446	282.2	-7.04931	-10.9549	-6.80656	0.00121826
202229250173_R07C01	653296	non-DS	control	M	Hispanic	103	292	19	292.792	3742	n/a	n/a	0.0424971	0.101548	0	0.026833	0.057028	0.763541	1.73472e-18	not high	1.72369	-5.49525	3.29695	-5.4012	8.62105	1.38595	-2.59098	-0.291077	-0.530416	9.94157	-0.470281	-0.164039	-0.0916441	-0.273809	-0.581791	-0.0795917	-0.0663091	-0.275366	279.869	282.604	283.366	-5.99776	-1.2711	0.0263583	-0.000500944
202229250197_R04C01	266242	non-DS	control	M	Hispanic	106	268	21	268.875	4045	n/a	n/a	0	0.114363	-4.633e-22	0.044716	0.0738341	0.757537	0	not high	3.21592	-2.39849	-4.37745	-3.31533	7.98278	0.601059	-0.960213	0.408608	0.94772	2.66987	-0.39625	0.177974	0.00735346	0.116385	-0.527413	0.271343	0.00960434	0.132449	286.539	283.303	286.962	10.5558	9.86888	12.6904	0.00365821
202229250209_R01C01	198042	DS	case	M	Hispanic	108	n/a	17	n/a	3912	n/a	n/a	0.0826636	0.0011662	0.0257425	0.00647292	0.0379222	0.527105	0.260585	high	52.243	-21.0756	4.63339	5.0783	10.7969	-11.4818	3.89233	0.30228	3.72668	5.34025	0.0986616	0.366339	n/a	n/a	-0.163178	0.36937	n/a	n/a	280.316	260.658	285.735	n/a	n/a	n/a	0.21892
202229250244_R06C01	198412	DS	control	F	Hispanic	112	268	122	273.083	3535	No	0	0.0507798	0.133307	0.0482967	0.0031822	0.16099	0.594914	0	not high	-15.7003	1.28848	2.07838	3.38025	3.31667	-8.97065	6.41784	-3.94336	3.15138	1.02843	-0.139147	-0.255078	0.260064	-0.325145	-0.313751	-0.191058	0.219477	-0.33996	266.093	263.364	271.5	-3.75005	0.278497	-3.83751	0.236109
202229250244_R08C01	418078	non-DS	case	M	White	112	275	36	276.5	3690	n/a	n/a	0.0314706	0.182968	0	0.0571594	0.0789037	0.657174	0	not high	2.439	0.328733	4.25243	-0.325868	3.49791	-0.107297	-4.25822	-7.48584	-1.31699	-0.211462	-0.417474	-0.139542	-0.0218303	-0.216492	-0.540677	-0.0302512	-0.0105256	-0.187279	282.449	271.57	283.186	3.58369	-4.90999	6.26951	0.00168681
202229250244_R01C01	165468	non-DS	case	F	Hispanic	112	262	56	264.333	3995	n/a	n/a	0.0202959	0.17277	0	0.0104737	0.109453	0.685376	0	not high	-2.25148	-4.22723	8.43348	-0.805959	8.03618	-1.34682	1.40376	-3.01336	2.25262	-5.78748	-0.495344	-0.172186	-0.0869989	-0.224626	-0.609997	-0.114175	-0.0688901	-0.242267	278.263	282.289	273.531	4.75149	11.4649	1.52606	0.00701949
202229250244_R05C01	198404	DS	case	M	Hispanic	112	266	n/a	n/a	2830	n/a	n/a	0.034158	0.0438154	0.00356549	0.0340518	0.0102247	0.519195	0.319267	high	10.7415	1.35334	3.88073	-0.261523	-6.69109	-3.16898	0.436745	-5.76959	-4.77206	-0.967057	-0.239604	0.136572	n/a	n/a	-0.381637	0.203169	n/a	n/a	271.468	255.797	275.861	2.44864	-6.41785	1.27913	0.240965
202229250244_R07C01	388990	non-DS	control	M	Hispanic	112	277	31	278.292	3770	n/a	n/a	0.0496681	0.175651	0.000136729	0.0411814	0.0609778	0.671812	0	not high	4.95737	1.89607	8.63567	-3.64531	4.22584	-1.72859	1.61551	-5.69623	-0.706425	3.02176	-0.330627	-0.0686987	0.0631466	-0.149258	-0.481439	0.0227877	0.0470988	-0.138501	283.566	283.248	279.947	3.87659	5.89775	2.27427	0.000539084
202229250244_R04C01	392944	non-DS	control	M	White	112	276	23	276.958	3657	n/a	n/a	0.0334524	0.106497	0	0.00843705	0.0495996	0.787166	0	not high	5.71548	-2.16491	-10.6157	-3.33513	3.51671	1.3654	0.702976	3.08796	-1.88653	-2.42818	-0.418253	0.0245716	-0.0230879	-0.0533017	-0.546248	0.130392	-0.0165091	-0.0277263	287.576	290.856	285.339	8.29855	13.9416	8.0442	0.000656264
202229250215_R02C01	577760	non-DS	control	F	Hispanic	109	276	24	277	3980	n/a	n/a	0.0270991	0.180157	0.00128424	0.0619096	0.0966722	0.622424	0	not high	7.90353	-4.93039	14.569	-5.28378	7.50407	-0.335257	-0.893437	-1.75891	3.91295	2.03281	-0.446161	-0.0779441	-0.0510393	-0.155901	-0.572584	-0.0193734	-0.0428828	-0.177591	268.52	269.57	267.693	-10.7571	-7.34482	-9.60154	2.43057e-05
202229250244_R03C01	925648	non-DS	control	M	White	112	286	46	287.917	3203	n/a	n/a	0.0436633	0.206393	0.00387032	0.0162152	0.0773822	0.616904	0.0279621	not high	1.86307	7.40328	-6.11155	-1.66059	3.5259	5.10262	3.73516	2.0215	-4.43417	2.70916	-0.370043	0.178971	0.0136835	0.0790219	-0.520185	0.27751	-0.000313494	0.0933304	289.092	291.586	286.588	5.69642	10.3209	5.51508	0.00306185
202229250224_R05C01	700723	non-DS	case	F	Hispanic	110	282	56	284.333	3175	n/a	n/a	0.0642147	0.205947	0	0.0340508	0.15947	0.514843	0	not high	5.11612	-2.42491	17.7122	-6.9673	1.37218	-0.173982	0.434897	2.19491	1.67173	-1.0547	-0.324223	0.0897838	0.0632443	-0.00294668	-0.468488	0.214611	0.0546105	0.0389537	286.004	287.544	285.991	4.25505	8.01946	6.42965	0.00348298
202229250215_R01C01	15424	non-DS	control	F	Hispanic	109	261	23	261.958	2740	n/a	n/a	0.0292227	0.133119	0.000346125	0.0294152	0.0922727	0.708248	0	not high	1.18613	-4.05095	6.25729	-0.741311	1.74275	-4.14471	2.08647	-3.78742	2.29027	-1.73081	-0.53863	-0.20733	-0.127806	-0.254985	-0.632023	-0.119863	-0.0887779	-0.242308	270.225	261.077	275.521	-2.87469	-9.31282	3.89385	0.00540911
202229250224_R01C01	512717	non-DS	control	F	Hispanic	110	286	17	286.708	3283	n/a	n/a	0.00597118	0.105425	0.0082268	0.0171474	0.0844458	0.762285	0.00479942	not high	6.5544	-9.44742	-4.73575	-2.27592	7.72543	0.95946	-0.625051	0.0737245	-1.06515	-2.86635	-0.508661	-0.184659	-0.123673	-0.282174	-0.607251	-0.0901042	-0.0862911	-0.27141	286.999	293.538	285.227	3.60316	12.2729	4.15463	0.00224096
202229250224_R04C01	590319	non-DS	control	F	Hispanic	110	n/a	24	n/a	3362	n/a	n/a	0.0672495	0.190206	0.0103714	0.0623656	0.0698528	0.584271	0	not high	-0.752595	1.01361	20.0622	-9.21426	2.35703	-2.08245	0.742755	0.816517	-1.43494	-0.0777306	-0.387723	0.162991	n/a	n/a	-0.523856	0.230739	n/a	n/a	286.747	289.014	283.841	n/a	n/a	n/a	1.96402e-05
202229250209_R08C01	173700	non-DS	control	F	Other	108	270	28	271.167	3197	n/a	n/a	0.0205368	0.17477	0.00313301	0.0225638	0.0445925	0.743393	0	not high	2.6916	-9.15902	8.34089	13.6401	-1.12865	0.767369	-9.53721	2.91463	6.00842	1.92998	-0.466643	-0.0265914	-0.0654317	-0.0927971	-0.595458	-0.0085871	-0.0605046	-0.152931	284.078	280.189	276.213	7.27141	5.88418	1.18507	-0.00329199
202229250241_R04C01	547626	non-DS	control	F	Hispanic	111	287	24	288	3572	n/a	n/a	0.00701073	0.136269	-3.60417e-21	0.0105048	0.0879142	0.741748	0	not high	3.95315	-3.14973	0.114316	0.545819	3.49872	-5.82863	3.5652	-0.932737	-0.272	-2.5055	-0.497714	-0.00142548	-0.114074	-0.101543	-0.599497	0.106429	-0.0797001	-0.0779487	282.722	285.363	281.778	-1.08559	3.66255	0.327649	0.00150823
202229250241_R03C01	61059	non-DS	case	F	Hispanic	111	263	24	264	3005	n/a	n/a	0.0131412	0.112988	0	0.0365295	0.0758911	0.714144	0.0374065	not high	4.79872	-4.32421	-0.344285	0.927079	4.42754	-1.91327	4.37791	-1.73737	-2.91395	2.87667	-0.3533	0.221878	0.0553928	0.17011	-0.495328	0.32183	0.0460785	0.19453	279.864	273.708	275.226	5.94076	2.44905	2.84302	0.00226093
202229250215_R03C01	198135	DS	control	F	Hispanic	109	250	28	251.167	1605	yes	0.0698	0.0320466	0.0362973	-2.03388e-18	-8.70231e-19	0	0.00544419	0.936936	high	1.50782	-0.464739	12.3543	-6.42663	-3.58342	-4.05831	-0.491332	5.95965	-5.0593	4.67787	0.118019	0.56376	0.540109	0.537845	-0.120737	0.605994	0.432225	0.509216	257.509	236.745	256.921	-4.92125	-18.5096	-11.6159	0.269551
202229250209_R02C01	198009	DS	control	F	Other	108	272	145	278.042	3755	No	0	0.0717996	0.0309025	0.0210544	0.0102613	0.0984098	0.770622	0.0012556	not high	-18.063	-9.68269	2.27068	8.15621	4.17752	-5.77272	-0.389936	-1.01849	-2.57963	1.06323	-0.389602	-0.0360696	0.00443311	-0.116125	-0.524479	0.0548837	0.00428457	-0.105811	269.842	264.336	287.357	-1.64891	-0.488699	10.5089	0.235871
202229250209_R03C01	938378	non-DS	control	F	White	108	287	24	288	3994	n/a	n/a	0.00696538	0.117226	0	0.0356083	0.0397342	0.759986	0.0111084	not high	10.1375	-4.92334	-10.9151	-2.09658	-1.84197	-2.81798	2.28925	6.34152	-1.89665	1.70981	-0.276957	0.35103	0.106682	0.250912	-0.446542	0.434089	0.0732548	0.249711	285.728	296.764	285.285	1.91989	15.0639	3.83488	0.00546065
202229250241_R05C01	180283	non-DS	control	F	White	111	279	36	280.5	3420	n/a	n/a	0.025768	0.323221	-2.75131e-20	0.00737875	0.0474355	0.587121	0	not high	3.23879	16.3105	-2.42314	0.25006	6.02029	0.259673	0.796596	6.08931	-0.249489	4.5788	-0.387048	0.0503185	0.00442058	-0.0346895	-0.521735	0.167939	0.00481511	0.00139829	290.413	281.63	285.411	9.89982	3.40974	6.98353	0.000708448
202229250215_R06C01	599746	non-DS	control	F	Hispanic	109	285	30	286.25	3203	n/a	n/a	0.0188009	0.161154	0.00190446	0.0308705	0.0846325	0.696319	0	not high	1.97947	-1.5419	3.01949	-2.37616	7.69732	1.09046	1.27799	2.33806	2.66974	3.44044	-0.49488	-0.125162	-0.109414	-0.221753	-0.586325	-0.0114071	-0.0649528	-0.191623	279.048	273.455	275.738	-3.936	-7.3748	-4.95644	0.00556352
202229250209_R06C01	198025	DS	control	F	Other	108	288	14	288.583	3590	No	0	0.0192115	0.0600122	0.0218834	0.00330588	0.0496761	0.620521	0.203382	high	-0.647515	-3.15895	-7.36845	6.49052	-0.429173	-3.58562	7.04007	-1.62068	-3.51611	3.96806	-0.119017	0.371915	0.264014	0.270622	-0.298344	0.495739	0.220927	0.309974	270.269	263.481	280.599	-7.81077	-8.30432	-2.29477	0.244012
202229250198_R06C01	780718	non-DS	control	F	Hispanic	107	275	24	276	2923	n/a	n/a	0.0239127	0.200618	0	0.0404174	0.0433635	0.694972	0	not high	3.16602	-1.28961	5.87263	-1.65091	0.764062	-0.976131	-3.39751	-2.72864	8.32018	-2.23073	-0.507955	0.0874434	-0.111789	0.0115008	-0.620975	0.163062	-0.0903733	0.00722279	276.308	265.807	272.355	-2.55739	-10.6732	-4.56143	0.00617048
202229250209_R07C01	198390	DS	control	F	White	108	n/a	13	n/a	n/a	No	0	0.0482913	0.0412859	0.000423141	0	0.0309682	0.540432	0.3222	high	4.72166	-1.02878	-4.34647	-0.812961	5.9017	0.197239	-4.52156	2.97624	-2.85037	-1.56416	-0.129893	0.279416	n/a	n/a	-0.302275	0.35283	n/a	n/a	276.058	272.311	279.013	n/a	n/a	n/a	0.2441
202229250198_R04C01	198453	DS	case	F	White	107	n/a	n/a	n/a	n/a	n/a	n/a	0.0558412	0.124716	0.0141043	0.0173233	0.0449382	0.542016	0.171399	not high	7.52853	5.97215	-3.29254	2.16987	1.52804	-1.90167	-3.59421	0.64855	4.11317	1.22522	-0.167576	0.145245	n/a	n/a	-0.354074	0.219378	n/a	n/a	278.165	264.813	280.738	n/a	n/a	n/a	0.244266
202229250198_R01C01	888906	non-DS	control	M	White	107	266	25	267.042	2980	n/a	n/a	0.0295085	0.240166	0	0.0945574	0.0686696	0.534843	0.0154995	not high	11.5198	8.42086	-5.46809	2.53901	-0.387434	-4.01789	0.907608	-4.82342	-2.10224	1.53691	-0.530473	-0.174894	-0.124956	-0.23279	-0.63862	-0.102092	-0.0999514	-0.236626	280.873	269.337	276.079	5.71349	-3.22745	2.5625	0.00550074
202229250198_R02C01	982656	non-DS	control	M	Other	107	288	42	289.75	3700	n/a	n/a	0.0718259	0.287529	0.00526375	0.0578445	0.0905735	0.475001	1.73472e-18	not high	5.03764	14.7498	4.29219	8.35985	-3.61699	0.16272	1.3426	0.774231	1.36097	-2.98971	-0.421346	0.158903	-0.0395339	0.0552602	-0.559666	0.237159	-0.0414447	0.0486192	285.658	274.175	283.83	1.43801	-7.96016	2.00166	0.00239593
202229250241_R02C01	198095	DS	case	M	White	111	286	23	286.958	3707	n/a	n/a	0.0468807	0.0661825	0.0378146	0.0113999	0.0814715	0.744099	-1.73472e-18	not high	-12.0041	-5.22166	-10.5584	-3.22375	7.21606	-0.742768	-4.89109	-2.09126	-1.55845	-4.20135	-0.24134	0.122997	0.143386	0.024978	-0.404847	0.229634	0.115887	0.0477336	278.98	285.809	284.267	1.72327	14.8935	2.12904	0.227614
202229250215_R07C01	862110	non-DS	control	M	Hispanic	109	290	27	291.125	3181	n/a	n/a	0	0.154985	-6.95164e-23	0.0125229	0.127895	0.694699	0	not high	6.90495	-10.3126	4.86909	-4.14074	-10.5702	-6.18495	5.51869	-5.46337	-1.60904	0.0465399	-0.393642	0.388325	-0.0132651	0.281912	-0.533497	0.477975	-0.0165146	0.286165	285.936	285.81	284.576	0.892462	2.80517	1.99214	0.0031248
202229250215_R05C01	198242	DS	case	M	Other	109	263	33	264.375	3090	n/a	n/a	0.0392782	0.0845014	0.0278441	0.0348812	0.108118	0.68701	0.00891911	not high	-7.91358	-15.6365	3.08142	17.3513	-10.0341	1.64161	-5.14423	4.41141	-0.061289	0.319846	-0.236816	0.00558817	0.171485	-0.0469354	-0.399592	0.0919602	0.141477	-0.0362314	265.497	243.969	271.513	-2.28743	-16.9405	-1.9354	0.219887
202229250241_R08C01	198311	DS	control	M	Other	111	269	25	270.042	3700	No	0	0.0675769	0.140199	0.0258352	0	0.0778135	0.680672	0	not high	-11.3466	-0.0776067	-2.68054	6.98956	-8.85442	-1.97892	0.812203	-2.80498	-1.99958	3.44334	-0.231495	0.636319	0.170891	0.572379	-0.415043	0.711737	0.120924	0.570069	274.435	259.012	279.344	4.17955	-4.50854	3.62856	0.239353
202229250224_R03C01	645315	non-DS	control	M	White	110	291	66	293.75	3175	n/a	n/a	0.0496916	0.234884	0.0141096	0.046291	0.144865	0.497083	0	not high	6.64535	11.28	-3.88744	-0.608442	4.60348	2.28489	-3.47758	3.5472	-1.55854	1.38869	-0.394706	-0.0482398	-0.0170693	-0.159941	-0.540731	0.0068688	-0.0261119	-0.191184	281.248	277.074	282.282	-4.20694	-6.36617	-0.679877	-0.00467821
202229250224_R02C01	826944	non-DS	control	M	Hispanic	110	270	21	270.875	3827	n/a	n/a	0.0239244	0.199342	0	0.0489035	0.0421723	0.672033	-3.46945e-18	not high	6.56755	3.27461	-0.76449	-3.86791	1.97352	1.64006	-3.93423	-1.1619	0.298929	2.95631	-0.408948	0.102864	-0.00743198	0.0372464	-0.543032	0.143377	-0.00781565	-0.000273432	273.813	277.387	271.588	-2.99405	3.08277	-3.43977	0.000245396
202229250241_R01C01	446433	non-DS	case	M	White	111	275	30	276.25	3699	n/a	n/a	0.0176065	0.165108	0.00348982	0.00262528	0.108744	0.671692	0.0205842	not high	2.47936	1.63814	-6.63923	0.201502	3.14154	-5.18927	1.63299	-3.66433	-4.80332	4.96824e-05	-0.339825	0.252017	0.0560799	0.17557	-0.498503	0.352746	0.0318733	0.196312	279.97	281.995	278.258	1.1046	5.51487	1.34171	0.00158318
202229250224_R07C01	702436	non-DS	control	M	Hispanic	110	266	13	266.542	3558	n/a	n/a	0.0228995	0.183269	0	0.0127882	0.119749	0.640157	1.73472e-18	not high	5.13442	-0.382889	-2.00332	-3.07962	-6.11653	-1.44412	2.48955	-1.4258	-2.45532	-2.35935	-0.338274	0.00327054	0.0677653	-0.0536179	-0.484594	0.104884	0.0545247	-0.0284605	282.005	278.096	280.987	6.8462	5.5316	7.47108	0.00257025
202229250241_R07C01	603167	non-DS	case	M	White	111	264	30	265.25	3623	n/a	n/a	0.0335409	0.210532	0.023393	0.0403257	0.128842	0.549228	0	not high	8.678	9.79243	-7.35854	-3.30045	-1.77589	-0.333696	-6.55395	-1.27064	0.268634	-1.25914	-0.358306	0.244557	0.0490819	0.190271	-0.508705	0.303202	0.0315767	0.172929	272.527	272.445	271.628	-1.80879	0.750403	-1.13289	0.00346547
202229250224_R08C01	98571	non-DS	control	M	Hispanic	110	266	18	266.75	2845	n/a	n/a	0.044768	0.126881	0.00289534	0.0494285	0.0694972	0.685938	0	not high	5.34329	-6.50404	6.65607	-5.5384	2.67932	2.01949	1.49425	2.96864	5.16429	-0.229904	-0.323271	0.281124	0.082551	0.223816	-0.471992	0.336976	0.0669389	0.203136	281.203	276.608	281.507	6.04342	4.04319	7.9909	0.000247321
202229250198_R03C01	305341	non-DS	case	M	Hispanic	107	271	43	272.792	3930	n/a	n/a	0.0257489	0.0702118	0.0137324	0.0419067	0.12205	0.727827	0	not high	7.46889	-11.9599	1.07425	-0.979665	0.813112	-4.38906	1.25993	-4.17885	5.21988	-2.64325	-0.407307	-0.200615	-0.00779186	-0.270095	-0.537656	-0.111983	-0.00416539	-0.260192	278.692	276.384	277.024	1.47331	1.6439	1.61863	-0.00111662
202229250209_R05C01	408951	non-DS	case	M	Hispanic	108	270	27	271.125	3050	n/a	n/a	0.0338254	0.110871	0	0.0526605	0.0901567	0.701791	0	not high	5.91964	-4.2099	-7.51683	-2.0018	1.38311	5.93494	-2.48824	-3.52524	-1.99618	-2.04662	-0.347224	0.0265623	0.0540305	-0.0395595	-0.503234	0.0675203	0.0317569	-0.0767246	276.048	275.735	275.322	-0.758912	1.42988	0.293981	-0.000336569
202229250215_R04C01	36597	non-DS	control	M	Hispanic	109	277	15	277.625	3430	n/a	n/a	0.0531978	0.171681	0.0157637	0.0504057	0.0475338	0.627796	0.013543	not high	4.47646	6.32766	3.73441	-1.07737	2.29455	3.06574	2.04092	1.36267	2.2088	-4.75444	-0.430233	0.27445	-0.0357633	0.195234	-0.558783	0.380991	-0.0296445	0.221288	288.126	283.902	287.669	8.43658	6.55214	9.99698	0.00547245
202229250241_R06C01	859471	non-DS	control	M	White	111	304	30	305.25	3997	n/a	n/a	0.0255733	0.163577	0	0.0531563	0.0750901	0.673962	0	not high	2.97516	5.24487	-5.05325	1.10885	2.7323	-3.06048	2.04925	-2.78126	2.63771	1.18064	-0.392336	0.0418911	-0.0267044	-0.0929769	-0.540282	0.079435	-0.036018	-0.145968	289.109	293.451	284.937	-1.69969	4.35545	-2.93623	0.00562771
202229250215_R08C01	260088	non-DS	control	M	Hispanic	109	275	26	276.083	3572	n/a	n/a	0.0200578	0.219075	0	0.0411546	0.0279264	0.6938	0	not high	5.12617	2.74755	5.57553	-0.375745	1.88259	-0.972448	-2.97753	-1.40739	5.02857	-2.07895	-0.384722	0.0344471	0.011357	-0.0416634	-0.52804	0.102439	0.00248672	-0.0535981	278.45	273.116	277.028	-0.415598	-3.36426	0.110975	0.00309083
202229250224_R06C01	198136	DS	control	M	Hispanic	110	267	136	272.667	3120	No	0	0.100103	0.212726	0.0383951	0.0102137	0.114308	0.514245	0	not high	-19.4372	13.1012	6.75428	0.207242	1.60062	-2.3911	4.61906	-0.442569	4.14089	5.25772	0.0291483	0.328096	0.428794	0.258869	-0.195669	0.455598	0.337934	0.307687	275.595	260.545	283.761	6.16326	-2.10526	8.80168	0.213619
202229250198_R08C01	864241	non-DS	control	M	Other	107	293	19	293.792	4110	n/a	n/a	0.0368735	0.273445	0	0.0249381	0.0685645	0.60258	0	not high	0.477381	13.0849	4.6825	9.94443	-3.86105	-0.662904	-2.42298	0.306637	-0.0569339	9.09592	-0.468298	0.045266	-0.0907045	-0.0665187	-0.589636	0.1335	-0.0750547	-0.0646522	282.531	271.033	278.988	-3.74816	-13.2775	-4.72879	0.00673021
202229250198_R07C01	107350	non-DS	control	M	White	107	259	22	259.917	3740	n/a	n/a	0.0288723	0.14464	0	0.0400584	0.0845799	0.691992	0	not high	10.918	-3.76235	-11.3906	-3.38545	-6.69473	1.85579	-4.16408	4.8964	5.38179	-0.412297	-0.448882	0.236457	-0.0359263	0.192915	-0.572618	0.353048	-0.0275343	0.23546	277.064	273.767	277.625	4.78735	4.24799	6.75376	0.0035678
202229250209_R04C01	179296	non-DS	control	M	White	108	n/a	23	n/a	3760	n/a	n/a	0.004485	0.15486	0	0.0413482	0.0592413	0.73253	0	not high	6.12314	-3.65084	-9.63889	-1.88594	3.16899	1.2086	-6.27094	-1.32786	-3.15012	-3.54796	-0.531357	-0.158534	n/a	n/a	-0.63693	-0.0991637	n/a	n/a	268.22	272.272	264.187	n/a	n/a	n/a	0.000123892
202229250198_R05C01	198501	DS	control	M	Hispanic	107	259	30	260.25	2467	No	0	0.0313807	0.204625	0.00985116	0.0392212	0.0465417	0.668945	0	not high	0.846483	1.34635	3.94169	-1.91967	-1.80298	2.0792	-4.98374	-7.25955	4.80001	0.00261662	-0.448705	-0.0108284	-0.0360974	-0.055042	-0.577758	0.0367972	-0.0329741	-0.0815842	270.875	269.119	268.717	4.73776	9.94963	-3.21999	0.0778901
202242410123_R08C01	198429	DS	case	M	Hispanic	116	n/a	42	n/a	n/a	n/a	n/a	0.0929695	0.022611	0.0327525	0.0221834	0.00655465	0.810313	-1.73472e-18	not high	-14.5708	-18.0423	4.78708	-7.65674	-2.57826	-0.236693	1.84316	-2.20493	4.1201	5.36694	-0.0458215	0.0856169	n/a	n/a	-0.271066	0.151999	n/a	n/a	284.023	271.879	286.3	n/a	n/a	n/a	0.233578
202242420027_R03C01	198131	DS	case	F	Hispanic	118	290	37	291.542	4080	n/a	n/a	0.042504	0.0887498	0.0207326	0.0180484	0.0255175	0.773878	0	not high	-9.62505	-14.5251	-1.98924	-3.96323	-2.91271	-2.84879	2.18176	-0.205059	-5.2193	-2.72707	-0.191824	0.320512	0.188119	0.21326	-0.35477	0.495554	0.161838	0.302753	276.489	280.836	277.925	-2.41467	8.18046	-5.72357	0.22804
202242420027_R08C01	198444	DS	case	F	Hispanic	118	292	56	294.333	3160	n/a	n/a	0.0808338	0.188069	0.00914202	0	0.0323831	0.674607	0	not high	-19.1537	4.52993	0.608285	-3.49958	0.390322	2.08968	-6.03597	2.56453	-3.3558	6.01194	-0.146421	0.22392	0.230607	0.111044	-0.347584	0.301399	0.16651	0.101959	277.63	279.344	287.353	-2.09805	5.81784	2.94816	0.238321
202242420027_R01C01	198260	DS	case	F	Hispanic	118	253	21	253.875	2705	n/a	n/a	0.0446886	0.0854551	0.000371648	0	0.0657681	0.630722	0.15359	not high	1.97408	-0.303234	1.41129	1.27086	3.37489	-4.22766	0.0456488	-4.41022	-1.45866	-2.62386	-0.262744	0.158619	0.156518	0.127248	-0.415078	0.242493	0.135446	0.139273	260.82	256.803	267.219	-2.84609	0.24296	-2.45097	0.236742
202242410123_R01C01	449724	non-DS	control	F	White	116	285	41	286.708	4082	n/a	n/a	0.052457	0.264077	0	0.035002	0.0498621	0.588291	0	not high	1.14223	12.1365	0.132278	4.73201	6.36366	-0.758909	-2.73995	4.07251	2.96766	-1.60675	-0.460276	0.0329427	-0.0752888	-0.0645723	-0.589754	0.112663	-0.068794	-0.0686429	287.042	278.777	281.355	4.05831	-2.05274	0.660089	0.00376026
202242410121_R07C01	198072	DS	control	F	Other	115	258	43	259.792	2270	No	0	0.0281586	0.0827612	0.0564586	0.0504448	0.0748864	0.708043	0	not high	-13.1189	-1.81445	-7.5766	4.13662	3.85664	7.58169	1.51907	-2.92663	5.43764	-0.361777	-0.336771	0.0732943	0.0763149	0.030004	-0.475406	0.132157	0.0697904	0.0148655	261.951	255.281	268.805	-3.77432	-3.454	-2.75395	0.231631
202242410229_R08C01	198386	DS	case	F	Hispanic	117	247	33	248.375	2760	n/a	n/a	0.0503487	0.171799	0.00560465	0.0228872	0.0803004	0.546306	0.121478	not high	-1.32199	7.66909	9.43425	-2.0243	-4.63512	-0.335697	-1.95366	-5.37548	1.22801	9.05913	-0.20774	0.244025	0.217264	0.223734	-0.391396	0.266923	0.16408	0.176783	263.87	257.744	273.16	2.67523	3.7943	5.7566	0.264092
202242410229_R04C01	206155	non-DS	control	F	Hispanic	117	260	41	261.708	2523	n/a	n/a	0.0413442	0.254839	0.00693751	0.0215746	0.0297139	0.6426	0	not high	-0.427526	7.64288	10.811	-1.33337	9.09162	-2.03871	-2.01104	-5.70216	2.20914	-5.68171	-0.464704	-0.291146	-0.0536187	-0.338297	-0.587307	-0.244715	-0.0438368	-0.366565	262.748	258.358	261.156	-9.94004	-11.5966	-10.0934	-0.00133795
202242410123_R04C01	981621	non-DS	control	F	Hispanic	116	288	26	289.083	3147	n/a	n/a	0.00870105	0.123247	-1.35521e-20	0.0150868	0.100987	0.739882	0	not high	-0.967512	-7.06892	-2.04181	-3.88693	4.11944	-5.21647	6.6978	-1.53049	-1.04514	-0.303665	-0.387843	0.0913803	-0.00533507	-0.0109193	-0.511194	0.22218	0.00762723	0.0352252	280.597	284.443	279.381	-3.62267	2.30774	-2.44688	-0.00146957
202242420027_R07C01	554744	non-DS	control	F	Hispanic	118	265	24	266	2948	n/a	n/a	0.0399163	0.160808	0	0.0375789	0.0844061	0.6767	-3.46945e-18	not high	1.64453	1.1902	4.67914	0.430926	0.701018	-2.10416	0.982283	-3.19715	-8.53425	4.72308	-0.411034	0.189217	-0.00442899	0.13342	-0.551306	0.236549	-0.0117004	0.104493	279.706	275.651	284.286	4.95818	3.52177	11.1478	-0.00207745
202229250265_R05C01	726659	non-DS	control	M	Hispanic	113	185	64	187.667	1106	n/a	n/a	0.0199002	0.210871	0.000678204	0.0822789	0.0793622	0.394476	0.220138	high	24.0214	1.87347	0.498435	-0.333242	-7.33267	0.148613	-1.88572	-6.69312	0.113759	-2.55246	-0.536576	-0.254763	-0.0481993	-0.152754	-0.652481	-0.197427	-0.0423412	-0.143187	209.92	208.909	216.679	-31.8801	-28.418	-26.2348	-0.00062676
202229250265_R07C01	198357	DS	case	F	White	113	n/a	n/a	n/a	n/a	n/a	n/a	0.0375619	0.106396	0.023981	0.00434742	0.0513352	0.739893	0.0306238	not high	-10.9897	3.20304	-8.39176	0.146443	1.18008	-2.82167	-3.48094	0.881209	1.72241	2.89695	-0.277939	0.161726	n/a	n/a	-0.42972	0.275119	n/a	n/a	267.976	278.141	277.354	n/a	n/a	n/a	0.232974
202240580156_R06C01	575675	DS	case	F	Hispanic	114	270	31	271.292	3120	n/a	n/a	0.0375735	0.0780816	0.0183807	0.0140149	0.104812	0.613233	0.136067	not high	-6.3821	6.21223	5.60304	3.26628	11.8453	-4.10377	-2.76618	-1.0267	2.79751	-3.79907	-0.438347	-0.254477	-0.0372656	-0.320934	-0.543825	-0.147736	-0.00898374	-0.292377	266.87	260.877	272.366	-3.79721	-3.07786	-3.72642	0.235676
202242410123_R07C01	971445	non-DS	control	F	White	116	275	24	276	3175	n/a	n/a	0.0191251	0.127513	0.00447885	0.024605	0.0760992	0.742604	0	not high	1.92877	-0.802615	-11.3943	-0.121375	4.95802	-6.16406	1.97693	-0.507924	-1.29314	1.2214	-0.501734	0.0431328	-0.105568	-0.0328098	-0.608198	0.140753	-0.0775965	-0.0150855	275.312	277.903	274.834	-3.55337	1.42328	-2.08228	0.000617715
202240580156_R05C01	527731	non-DS	control	F	Other	114	277	24	278	3240	n/a	n/a	0.0514155	0.200849	0.000607257	0.0264462	0.0641559	0.646522	0	not high	5.40195	4.25362	-3.09737	3.28965	9.4029	-1.72896	0.18226	4.18335	2.18387	-3.39202	-0.276997	0.0332999	0.117081	-0.0466718	-0.450943	0.0645797	0.0778579	-0.0960157	278.84	275.364	279.005	-0.848944	-1.98574	1.33236	-0.00204901
202242410121_R02C01	795200	non-DS	control	F	Hispanic	115	281	24	282	3402	n/a	n/a	0.0110228	0.143279	0	0.03501	0.120213	0.689672	0	not high	4.1228	-6.32269	10.3399	-3.74117	-0.00447097	-0.517808	1.5112	-0.481896	-1.13188	10.2472	-0.497799	-0.172545	-0.107897	-0.260575	-0.605094	-0.0980858	-0.079895	-0.268194	277.806	276.119	274.722	-3.53075	-2.97089	-4.46134	0.00547629
202240580156_R02C01	47808	non-DS	control	F	Hispanic	114	293	53	295.208	4026	n/a	n/a	0	0.257524	0.000714402	0.0406488	0.128606	0.548864	0.019635	not high	4.00405	4.57495	5.4337	4.06526	3.83606	-6.54717	0.583331	-4.5742	-4.40216	-2.65333	-0.422794	-0.0863247	-0.0466795	-0.200963	-0.558384	-0.0608324	-0.0450775	-0.262354	272.686	256.951	275.073	-13.5926	-27.3597	-8.64434	-0.000978954
202229250265_R06C01	944295	non-DS	control	F	Hispanic	113	290	12	290.5	2595	n/a	n/a	0.0338881	0.153717	0	0.0419761	0.130999	0.580126	0.0544664	not high	5.85858	-0.253601	3.80921	-5.76362	1.50148	1.53743	-2.31394	3.59759	1.12193	4.65462	-0.453646	-0.0224626	-0.0726166	-0.127616	-0.566071	0.0823796	-0.0485258	-0.107944	274.462	278.884	275.75	-10.5814	-4.12099	-6.83372	0.00115726
202242410229_R05C01	198147	DS	case	M	Hispanic	117	243	53	245.208	2404	n/a	n/a	0.0596579	0.144744	0.0347079	0.0265689	0.0789495	0.639584	0	not high	-5.26742	1.64261	-3.63991	0.307774	-3.43461	-0.688048	-1.13415	-9.26538	-2.29133	-2.10257	-0.328871	-0.0631029	0.0994381	-0.0770144	-0.47928	0.0228399	0.079047	-0.0597684	260.309	248.582	262.826	0.761214	-3.62741	-3.06633	0.222733
202240580156_R04C01	613457	non-DS	control	F	Hispanic	114	262	24	263	2675	n/a	n/a	0.0388956	0.0941048	0.0102085	0.0237948	0.074252	0.759101	0	not high	-0.302438	-3.50686	-6.25739	6.50585	10.1415	-11.1921	3.5922	-6.81006	-4.02717	3.04379	-0.440998	-0.206119	-0.0312611	-0.255873	-0.555006	-0.079362	-0.0126986	-0.204283	263.737	261.319	267.257	-9.77482	-9.50519	-4.74843	0.00450191
202242410121_R03C01	990583	non-DS	control	F	White	115	271	45	272.875	2545	n/a	n/a	0.0194953	0.133203	0	0.0300645	0.086327	0.73351	0	not high	1.19149	-1.33523	-6.67284	6.5602	9.03336	-3.651	0.116571	-1.14235	-0.968681	0.0376277	-0.490698	-0.110295	-0.0912695	-0.179943	-0.607122	-0.0247678	-0.073706	-0.173175	270.061	265.973	264.872	-7.157	-8.76685	-10.5336	0.00339269
202242410229_R06C01	53577	non-DS	control	F	Hispanic	117	n/a	19	n/a	4224	n/a	n/a	0.026413	0.154698	0	0.0642638	0.0769609	0.589206	0.0800959	not high	2.5205	5.05341	9.31076	-2.6476	8.85635	2.14932	5.09711	3.4523	0.467593	0.0173501	-0.392073	-0.0803345	n/a	n/a	-0.512573	-0.00392422	n/a	n/a	284.501	284.137	281.605	n/a	n/a	n/a	0.000943302
202242410229_R02C01	198345	DS	control	M	Other	117	279	108	283.5	3982	yes	0.1901	0.0293416	0.0554579	0.0273199	0	0.0801791	0.660262	0.129831	not high	-10.0647	-12.7446	1.07368	13.7531	0.145679	-0.487555	-6.80402	-0.177411	-7.06408	5.15737	-0.0444112	0.155007	0.343926	0.0639554	-0.258863	0.229425	0.264985	0.0557494	257.426	247.522	268.229	-16.9481	-20.3487	-11.2642	0.229293
202242410123_R02C01	198373	DS	case	M	White	116	272	25	273.042	3459	n/a	n/a	0.0808099	0.138525	0.0745914	0.007732	0.117245	0.569912	0	not high	-13.1193	6.34643	-6.72258	1.83328	2.67842	-5.69848	-1.21591	-3.33446	-2.06292	-2.6842	-0.274952	0.0499023	0.124302	-0.0200807	-0.436781	0.155006	0.096485	0.00620236	265.48	254.415	271.652	-6.01062	-10.4106	-5.19641	0.23812
202242410121_R08C01	198323	DS	case	M	Hispanic	115	278	124	283.167	3170	n/a	n/a	0.0630115	0.169579	0.0755723	0	0.133065	0.571482	0	not high	-19.7508	5.58621	4.76874	1.30411	-9.8395	-7.3034	8.25712	-4.87108	6.47217	2.91096	-0.281391	0.103731	0.107294	0.0133513	-0.464788	0.152891	0.0593607	-0.0199918	280.394	265.687	283.153	6.43215	-1.74826	4.03804	0.253422
202242410229_R01C01	703769	non-DS	control	M	Hispanic	117	270	34	271.417	3011	n/a	n/a	0.038759	0.162364	0	0.0632409	0.083522	0.644052	1.73472e-18	not high	5.69878	-3.86224	17.3258	-1.35888	6.34702	-5.91062	2.0818	-5.79109	-5.4739	-2.28464	-0.431915	-0.170617	-0.0309641	-0.237326	-0.54476	-0.0617734	-0.010031	-0.206712	280.766	275.943	275.314	3.95963	1.63811	0.286457	-0.00049663
202242420027_R05C01	198119	DS	control	M	Hispanic	118	256	12	256.5	1995	No	0	0.0694672	0.0771164	0	0.039336	0.0566272	0.667844	0.0737762	not high	-6.85062	-2.94034	16.2911	-5.14464	1.58576	2.68417	-3.11284	-5.46931	-3.57055	-0.168776	-0.396793	0.165141	0.0197291	0.128482	-0.519009	0.265027	0.0291514	0.155564	265.053	250.656	270.681	0.151142	-7.20833	-0.12252	0.226898
202242410229_R03C01	198446	DS	control	M	Other	117	270	86	273.583	3055	No	0	0.0694464	0.0877938	0.0200512	0	0.0785251	0.728534	0	not high	-21.0744	-8.77238	7.99755	12.2111	-0.339091	10.4856	-5.5746	7.61144	-8.34645	-0.718921	-0.222302	0.329815	0.176387	0.258741	-0.377602	0.492428	0.155176	0.342336	280.748	265.686	289.35	10.0813	1.73112	13.2569	0.231228
202229250265_R03C01	998359	non-DS	control	M	Hispanic	113	271	26	272.083	3714	n/a	n/a	0.0622717	0.138681	0.0152875	0.0703715	0.110025	0.611057	0	not high	3.65272	0.679701	13.5307	-0.0230348	3.588	0.260914	-1.69772	-3.2518	2.88696	-5.22281	-0.463188	-0.119476	-0.062933	-0.187529	-0.5759	-0.024518	-0.0417716	-0.171042	276.864	269.474	278.669	-0.354663	-5.26584	3.2637	0.00352344
202242420027_R02C01	198046	DS	control	M	Hispanic	118	279	41	280.708	3120	No	0	0.0861467	0.106102	0.0123872	0.0107598	0.0478392	0.7223	0	not high	-14.5743	-4.47767	11.5954	-1.80718	-1.34341	-2.85214	-0.890105	-7.04552	-3.89883	-4.39215	-0.158513	0.0323238	0.232738	-0.053104	-0.334792	0.158193	0.191571	-0.00884319	282.269	268.77	286.66	7.89485	0.899963	7.16727	0.220567
202240580156_R01C01	198514	DS	control	M	Other	114	n/a	38	n/a	3770	No	0	0.037888	0.0261061	0.043924	0.0060597	0.0742749	0.808889	0	not high	-14.6138	-7.1556	-5.85244	7.62568	3.32403	21.729	7.8244	-6.62357	-2.7676	0.875298	-0.228044	0.0988169	n/a	n/a	-0.395102	0.187056	n/a	n/a	263.987	260.896	271.789	n/a	n/a	n/a	0.229379
202229250265_R08C01	511598	non-DS	control	M	Hispanic	113	277	24	278	3317	n/a	n/a	0.0373008	0.184146	4.33681e-19	0.0430975	0.0617338	0.675203	0	not high	5.96867	-6.12783	9.68339	-3.95648	-6.942	-2.70635	1.51724	-4.21499	4.12561	-0.240503	-0.355078	0.0263267	0.0390003	-0.053645	-0.494804	0.0958581	0.0339967	-0.0647373	284.633	280.456	279.551	4.94324	3.1061	1.87859	-0.00203573
202229250265_R01C01	198001	DS	control	M	Hispanic	113	n/a	5	n/a	1940	yes	0.9611	-2.1684e-19	0.110212	0.02469	-4.97118e-20	0	0.0373217	0.782815	high	18.2896	-4.61796	1.89859	12.4355	-0.426579	-4.7278	-1.36712	-7.09919	-4.07039	7.68908	1.55626	7.49571	n/a	n/a	0.956416	7.73056	n/a	n/a	223.933	187.513	226.762	n/a	n/a	n/a	0.248595
202242410121_R01C01	663556	non-DS	control	M	Hispanic	115	287	27	288.125	3515	n/a	n/a	0.0905413	0.165321	0	0.054787	0.111904	0.571192	0.000795934	not high	7.91172	1.64217	5.71579	-3.10627	0.512545	5.47137	-2.37403	-2.79061	1.76602	4.23903	-0.44237	0.0733098	-0.0588617	-0.0270592	-0.5672	0.172086	-0.0475156	-0.0125895	277.286	274.866	271.881	-6.52168	-6.83396	-9.5693	0.00299984
202242420027_R06C01	318751	non-DS	case	M	Other	118	279	62	281.583	3600	n/a	n/a	0.0406473	0.273958	0.00400433	0.0306936	0.124153	0.497309	0.00458712	not high	4.58027	12.5658	-5.66541	1.65459	-0.499668	-7.26988	6.60212	1.54159	-5.72182	-0.783973	-0.309433	0.378096	0.0809048	0.290905	-0.464227	0.535817	0.0613473	0.3667	282.895	276.091	278.896	2.38209	-2.12939	0.46813	-0.00421835
202242420027_R04C01	825485	non-DS	case	M	Other	118	n/a	25	n/a	3075	n/a	n/a	0.0250216	0.178467	0.000874256	0.148802	0.092921	0.540735	0.0187097	not high	4.15122	4.5309	10.5666	15.3265	2.37499	1.52983	-9.42039	-0.72816	-2.00212	-4.31165	-0.533677	-0.0427333	n/a	n/a	-0.623592	0.0271775	n/a	n/a	271.349	263.656	267.917	n/a	n/a	n/a	-0.00605925
202242410121_R05C01	637943	non-DS	control	M	Other	115	265	26	266.083	3295	n/a	n/a	0	0.140285	0.00284966	0.0468689	0.040634	0.772328	0	not high	6.02823	-9.77094	5.97212	15.4679	2.12475	1.78668	-10.282	2.90322	0.397201	-3.3287	-0.447463	0.140456	-0.0409452	0.0844909	-0.577574	0.173389	-0.0380426	0.041134	273.77	265.02	268.662	-0.977826	-7.10945	-4.47684	0.00250494
202240580156_R03C01	226296	non-DS	control	M	Hispanic	114	295	24	296	3810	n/a	n/a	0.0116317	0.145948	0	0.0323372	0.106413	0.683654	0	not high	4.56395	-2.24017	-5.89554	1.37157	-2.2404	-5.72796	6.74588	-5.26366	-6.76076	-0.412796	-0.362734	0.275831	0.012554	0.159598	-0.505991	0.35486	0.00660215	0.151456	285.237	287.496	282.425	-1.86552	2.31517	-2.04765	0.00087362
202229250265_R02C01	198332	DS	control	M	Hispanic	113	276	53	278.208	3505	No	0	0.0536076	0.102677	0.0354241	0.0303486	0.0739514	0.697067	0	not high	-12.4424	-8.56324	4.3947	-3.48267	-3.42766	0.98533	-2.09472	-0.764005	1.67725	-3.99706	-0.350203	0.122321	0.0436573	0.0419297	-0.496654	0.205374	0.0319592	0.0442827	276.924	264.513	284.12	3.7855	-2.05241	5.76079	0.227301
202240580156_R07C01	444167	non-DS	control	M	Hispanic	114	273	13	273.542	4172	n/a	n/a	0.0165503	0.209683	0	0.00392693	0.0638222	0.642883	0.0365973	not high	10.7509	-0.272808	0.606737	-9.04458	-8.30721	-0.0667277	2.40267	4.17098	-6.5782	3.34419	-0.290933	0.264886	0.107799	0.193896	-0.452509	0.338836	0.0803067	0.188844	279.882	275.932	283.773	1.83943	0.322008	7.61195	7.40076e-05
202242410123_R06C01	75087	non-DS	control	M	Hispanic	116	280	27	281.125	3005	n/a	n/a	0.0157911	0.134294	0	0.0243386	0.0550039	0.749277	0	not high	2.5527	-4.37298	-7.3213	-4.77482	0.585883	0.215931	-4.11854	2.56425	-6.00041	0.790501	-0.307331	0.381513	0.0834853	0.295246	-0.458707	0.533504	0.0672802	0.365476	285.48	284.058	283.195	4.55503	5.40273	4.38952	5.70099e-05
202229250265_R04C01	198411	DS	case	M	Hispanic	113	256	12	256.5	3045	n/a	n/a	0.109022	0.138576	0.0248617	0.0101123	0.095214	0.599864	0	not high	-10.2914	5.64157	2.05392	-3.21556	-3.74458	4.59466	-3.11882	-1.98761	1.38806	-2.4375	-0.344846	0.383909	0.0716755	0.34725	-0.488901	0.470967	0.0592594	0.361505	269.852	264.8	276.979	4.95052	6.93519	6.17587	0.230891
202242410229_R07C01	919586	non-DS	control	M	Hispanic	117	246	34	247.417	2461	n/a	n/a	0.0278764	0.209463	0.00883583	0.0428088	0.0615894	0.648097	0	not high	3.22318	0.374625	10.0487	-2.56336	-2.53254	2.00541	-5.16626	-6.09646	-1.71213	-5.04647	-0.334641	0.197875	0.0913632	0.179515	-0.496368	0.261817	0.0599707	0.173957	269.248	269.236	265.635	2.32581	5.37167	-0.325082	-0.00077998
202242410121_R06C01	198168	DS	control	M	White	115	246	116	250.833	2925	yes	0.0097	0.0194518	0.147412	0.0350191	0.017828	0.0827688	0.700024	0	not high	-18.369	2.1973	-10.2683	0.89385	1.38335	0.893476	-2.3902	-2.74892	1.69462	-1.35224	-0.338147	0.0332524	0.0842902	0.00800909	-0.485688	0.121964	0.0675748	0.025978	262.396	256.537	268.751	1.61246	3.02289	1.72557	0.23829
202242410121_R04C01	434322	non-DS	control	M	Hispanic	115	281	25	282.042	3076	n/a	n/a	0.0597951	0.169797	0.000850828	0.0477467	0.0799114	0.637106	0	not high	1.69327	3.73508	2.22092	1.0706	-1.30184	0.0126316	6.29057	-2.36513	-5.01096	-3.74645	-0.45441	-0.0375568	-0.0645507	-0.125671	-0.578909	0.036835	-0.0537474	-0.133373	286.17	280.553	283.947	4.8328	1.46311	4.76357	0.00325552
202242410123_R05C01	70823	non-DS	control	M	Hispanic	116	282	33	283.375	3505	n/a	n/a	0.0264524	0.167896	0	0.0427305	0.0842112	0.673895	0	not high	-0.161877	-1.23948	6.35913	1.32512	6.9032	-0.361327	-0.541014	-0.239195	1.03152	-5.69183	-0.350871	0.205308	0.0375961	0.114508	-0.494316	0.286007	0.029645	0.112629	287.326	277.124	282.251	5.57702	-2.40118	2.6899	0.00325462
202242410123_R03C01	666781	non-DS	control	M	Hispanic	116	287	18	287.75	3016	n/a	n/a	0.0248161	0.212125	0.00900137	0.0199412	0.0874706	0.631336	0	not high	-0.545898	7.01181	0.609504	2.69112	-0.23087	-3.68337	3.28006	-3.12666	-2.37696	-0.754016	-0.359228	0.0398201	0.0246725	-0.0597934	-0.506442	0.12624	0.0135798	-0.0575436	275.242	274.267	272.58	-8.56594	-7.43346	-8.87004	0.000512608
202240580156_R08C01	741140	non-DS	control	M	Hispanic	114	275	50	277.083	3629	n/a	n/a	0.0726485	0.132701	0	0.0208426	0.106423	0.659551	0	not high	2.3832	0.387297	2.33139	-4.40089	3.46786	0.0460649	-1.71907	0.0621644	-0.139659	-2.60204	-0.432253	0.0409292	-0.0372178	-0.0371958	-0.562948	0.0916341	-0.0333219	-0.0667813	283.616	279.577	282.342	4.75001	3.09744	5.42509	-0.000415295
